# Supplementary material for: The deployment of balanced scorecard in health care organizations: is it beneficial? A systematic review
Source: BMC Health Serv Res. 2022 Jan 13;22:65. doi: 10.1186/s12913-021-07452-7 (PMC8758212; doi:10.1186/s12913-021-07452-7)
Supplement: Supplementary file 4 — Additional file 4: S4 Appendix. Risk of Bias. [file 12913_2021_7452_MOESM4_ESM.xlsx]

## Sheet: Title-Abstract screening
S3 Appendix		Title Abstract Screening
# of Record	BSC/ BSC Indicators in Health	Impact-after intervention1ry,2ry,3ry health	Decision of Inclusion based on abstract	Title	Abstract	Name of Database	Journal/ Secondary Title	Volume	Number	Pages	Author	Year
1	Hosp/dep/unit/clinic	unsure	Yes	BALANCED SCORECARD EN EL DEPARTAMENTO ADMINISTRATIVO–FINANCIERO. ESTUDIO DE CASO: EMPRESA DE TRANSPORTES DEL GRUPO INTERNACIONAL MEXICANO BALANCED SCORECARD IN THE ADMINISTRATIVE DEPARTMENT-FINANCIAL. CASE STUDY: MEXICAN COMPANY INTERNATIONAL		Google scholar					Castro, Jair Enrique Sanclemente
2	unsure	unsure	Yes	Effects Evaluation of the Implementation of the Occupational Health and Safety Assessment System (OHSAS) on Performance Using the Balanced Scorecard Model		Google scholar					Shadbakht, Fariborz
3	Not related	no	no	Judging the Sanitary Condition of Dairies with the Aid of a Score Card		PubMed	Public Health Pap Rep	33	Pt 1	179-87	Pearson, R. A.	1907
4	Not related	no	no	THE SCORE CARD SYSTEM OF DAIRY INSPECTION FROM THE NATIONAL STANDPOINT		PubMed	J Am Public Health Assoc	1	9	647-53	Whitaker, G. M.	1911
5	Not related	no	no	A PROPOSED SCORE CARD FOR REFRIGERATORS		PubMed	Am J Public Health (N Y)	6	7	743-5	Evans, W. A.	1916
6	Not related	no	no	THE PRESENT STATUS OF THE SCORE CARD OF MILK QUALITY		PubMed	Am J Public Health (N Y)	6	6	562	Harding, H. A.	1916
7	Not related	no	no	PERSONALITY IN PUBLIC HEALTH	A score card for health officers is a novel suggestion, but nevertheless one in accord with good common sense. Mr. Tobey argues that a responsible business executive is chosen with great care, and a health officer has more responsibility than most business executives. In his scale professional qualities are given the lowest place and personal qualities, the highest.	PubMed	Am J Public Health (N Y)	9	11	831-4	Tobey, J. A.	1919
8	Not related	no	no	An Ancient Score Card		PubMed	Psychol Clin	14	2020-01-02	26-35	Jones, E. E.	1922
9	Not related	no	no	A score card for evaluating physical education programs for physically handicapped children		PubMed	Res Q	16		216-20	Landers, J. P.	1945
10	Not related	no	no	A therapeutic score card for rheumatoid arthritis; a standardized method of appraising results of treatment		PubMed	N Engl J Med	235		501-6	Steinbrocker, O.:/Blazer, A.	1946
11	Not related	no	no	Dietary study methods. II. Uses of dietary score cards		Embase	Journal of the American Dietetic Association	27	9	745-748	Young, C. M.:/Musgrave, K.	1951
12	Not related	no	no	Appraisal of school lunch programs. I. Developing a score card for management factors		PubMed	J Am Diet Assoc	29	10	1004-9	Obert, J. C.:/Patton, M. B.	1953
13	Not related	no	no	Recovery room scorecard		PubMed	Aorn j	17	3	79-83	Aldrete, J. A.	1973
14	Not related	no	no	Remarks for Stanford Research Institute Conference April 17, 1973. The Federal Noise Control Act of 1972	The Noise Control Act of 1972 establishes the first Federal regulatory program to control noise pollution in the U.S. It mandates a three pronged approach dealing with new products (including motor vehicles), aircraft, and interstate rail and motor carriers. The key challenge now is proper implementation of the legislation by the Environmental Protection Agency. Although the EPA working agenda co…	Embase	Water, Air, and Soil Pollution	2	3	287-291	Frank, J. L.	1973
15	Not related	no	no	The use of bechlometazone dipropionate in bronchial asthma	Beclometasone dipropionate aerosol (400 mcq/day) by manual inhaler was administered to 14 asthmatics. These were controlled clinically by a score card, spirometric determination of peak flow, vitalography and basal hormonal dosage, and at three and six wk of plasma cortisol and urinary 11 hydroxysteroids. Marked clinical improvement was noted in 12 of 14 patients. Functional changes were generall…	Embase	Pneumologia	5	4	215-221	Pena Seixas, V.:/De Sa, A.:/Palma Carlos, A. G.	1974
16	Not related	no	no	Betamethasone valerate aerosol in children not on previous steroid therapy	Eighteen children with severe asthma were studied in a double blind crossover trial comparing betamethasone valerate aerosol with placebo. A significant improvement on the active drug was shown by 17 of the 18 children. Improvement was assessed by diary score cards, morning and evening peak flow rates, salbutamol intake, chest examination, height and weight gain and monthly respiratory function t…	Embase	Postgraduate Medical Journal	50	4 Sup.	44-49	Taylor, B.:/Norman, A. P.	1974
17	Not related	no	no	Command performance: a behavior modification technique in a game format	A program to teach the techniques of behavior modification to attendants working with severely and profoundly retarded institutionalized residents is described. The ward based program, designed in a game format, utilizes an efficient score card which eliminates the need for the need fo cumbersome data collection sheets. Interaction among attendants and professional staff, a major emphasis of the …	Embase	Mental Retardation	12	2	18-20	Shane, H.	1974
18	Not related	no	no	A comparison of intranasal betamethasone valerate and sodium cromoglycate in seasonal allergic rhinitis	A double blind comparison of betamethasone valerate and sodium cromoglycate both given by the nasal route was carried out in forty patients with seasonal rhinitis caused by grass pollen. All patients kept daily symptom score cards, and half of them measured both oral and nasal peak expiratory flow rates twice daily. Adrenal function was monitored in thirty one patients and found to be normal thro…	Embase	Clinical Allergy	5	3	295-300	Frankland, A. W.:/Walker, S. R.	1975
19	Not related	no	no	Health accounting: scorecard for physicians		PubMed	Group Pract	24	1	16-20	Schropp, M. L.	1975
20	Not related	no	no	Betahistine hydrochloride in Méniére's disease	A double-blind, placebo-controlled, cross-over clinical trial was performed to assess the effect of betahistine hydrochloride (Serc) in Ménière's disease. The diagnosis was based on paroxysmal attacks of rotational vertigo, with tinnitus, and a fluctuating sensori-neural deafness, together with the results of auditory and vestigular tests. Twenty-eight patients were admitted to the trial over 3 y…	Cochrane	Postgraduate medical journal	52	610	501-503	Frew, I. J.:/Menon, G. N.	1976
21	Not related	no	no	Betahistine in Ménière's disease	The effects of betahistine hydrochloride (Serc) on the clinical features of Ménière's disease were assessed in two double-blind, placebo-controlled, cross-over clinical studies. The diagnosis was based on a peripheral, fluctuating, recruiting, cochlear (sensorineural) deafness in one or both ears, tinnitus (usually of low tone) and paroxysmal attacks of rotational vertigo. Appropriate auditory an…	Cochrane	The Journal of laryngology and otology	90	9	833-840	Wilmot, T. J.:/Menon, G. N.	1976
22	Not related	no	no	The diagnosis of fetal distress in labour with the help of the Hammacher cardio tocographic score and measuring fetal pH	The authors study the value of the Hammacher tocographic scoring system in the diagnosis of fetal distress in labour. This score gives equal value to three components of the fetal heart rate: the base line, transient variations (dips) and fluctuations (oscillations). There is a statistically very significant (p < 0.001) relationship between the cardio-tocographic score and the fetal pH as has bee…	Embase	Journal de Gynecologie Obstetrique et Biologie de la Reproduction	5	7	895-906	Boog, G.:/Lopes, P.:/Tourne Cl, E.	1976
23	Not related	no	no	A scorecard for the CBC		PubMed	J Am Osteopath Assoc	77	2	167-71	Knouse, C. A.	1977
24	Not related	no	no	A simple scorecard for the tentative diagnosis of streptococcal pharyngitis	More than 20,000 acute respiratory illnesses of children were studied by physicians in private practice to derive a nine-factor scorecard designed to estimate the probability that a given child's respiratory illness is caused by beta-hemolytic streptococci. Each factor was assigned a weight on the basis of the percentage of positive cultures from patients exhibiting that factor. The sum of these …	PubMed	Am J Dis Child	131	5	514-7	Breese, B. B.	1977
25	Not related	no	no	Beclomethasone dipropionate aerosol in perennial rhinitis	Beclomethasone dipropionate aerosol (BDA), 50 mug four times daily sprayed into each nostril, was compared with placebo in a double-blind crossover trial in 26 patients with perennial rhinitis. Patients received BDA for 3 weeks and placebo for 3 weeks; the order of administration was randomized. Response was assessed with daily symptom score cards and twice weekly measurements of nasal airway ins…	Cochrane	The Journal of allergy and clinical immunology	59	3	232-236	Tarlo, S. M.:/Cockcroft, D. W.:/Dolovich, J.:/Hargreave, F. E.	1977
26	Not related	no	no	The pesticide scorecard		Embase	Environmental Science and Technology	11	8	756-761	Weber, J. B.	1977
27	Not related	no	no	The rest of the scorecard		PubMed	J Am Osteopath Assoc	77	3	268-73	Knouse, C. A.	1977
28	Not related	no	no	The treatment of perennial rhinitis with intranasal beclomethasone dipropionate	With regard to side effects, one patient reported a dry throat when on placebo but not when on the active drug. Two patients developed sneezing on both the placebo and the active drug. All those patients using the active aerosol were improved and wished to continue this form of treatment. This was confirmed by objective assessment of the score cards. The mean number of antihistamine tablets taken…	Embase	Practitioner	218	1304	283-285	Blair, H.:/Butler, A. G.	1977
29	Not related	no	no	Outcome-based quality assurance gets a scorecard		PubMed	Group Pract	27	3	16-20	Williamson, J. W.	1978
30	Not related	no	no	37th annual Charles V. Chapin Oration. The scorecard: how are we doing in health care in America?		PubMed	R I Med J	62	1	44023	Rogers, D. E.	1979
31	Not related	no	no	A lumbar disc surgery predictive score card. A retrospective evaluation	This report assessed the relationship between patient selection and the outcome of lumbar disc surgery. Patient selecting is assessed by means of a predictive scoring technique previously reported. Because of the dynamic and ever-changing status of the lumbar spine with the passage of time, patient selectivity seems to be less critical after 5 years. For the first 5 years, however, the outcome of…	PubMed	Spine (Phila Pa 1976)	4	2	141-4	Finneson, B. E.:/Cooper, V. R.	1979
32	Not related	no	no	Screening by clinical scorecard		PubMed	Jacep	8	4	171	Aronow, D.	1979
33	Not related	no	no	Transplant technology today: a scorecard + the outlook		PubMed	Sci Dig	86	6	55-61	Schultz, D.	1979
34	Not related	no	no	Analysis of health education sections of health systems plans	Health Systems Agencies are required by federal guidelines to plan for and provide educational opportunities for residents of their health service areas. A study was conducted of 9 health education components of health systems plans developed by HSAs in Region III. The health education plans were analyzed and scored using the "Health Education Plan Scorecard" developed by Sullivan and adapted by …	PubMed	Health Educ Q	7	3	186-202	Steckler, A.:/Dawson, L.:/Herndon, S.	1980
35	Not related	no	no	Application blanks: employers' score cards		Embase	Texas hospitals	36	4	48-50	Crapps, D.	1980
36	Not related	no	no	The preventive dental examination scorecard		PubMed	J Dent Educ	44	6	332-3	Schonfeld, S. E.	1980
37	Not related	no	no	A clinical comparison of topical clobetasone butyrate and sodium cromoglycate in allergic conjunctivitis	Clobetasone butyrate (0.1%), a new topical corticosteroid eye preparation for the treatment of ocular inflammation, has been compared with sodium cromoglycate (2%) eye drops in thirty-nine patients experiencing allergic conjunctivitis during the hay fever season. In this double-blind, within-patient comparative study both preparations were effective in relieving the patients' symptoms of conjunct…	PubMed	Clin Allergy	11	5	473-8	Frankland, A. W.:/Walker, S. R.	1981
38	Not related	no	no	A comprehensive scoring system for evaluating Noonan syndrome	A multidisciplinary team assessed 23 patients with various manifestations of the Noonan syndrome, including pulmonary valve stenosis (with leaflet dysplasia), 'typical' facial appearance (including hypertelorism, epicanthic folds, flat nasal bridge, and apparently low-set ears), short stature, and mental retardation. Seven patients had a family history of the syndrome. A comprehensive scoring sys…	Embase	American Journal of Medical Genetics	10	1	37-50	Duncan, W. J.:/Fowler, R. S.:/Farkas, L. G.	1981
39	Not related	no	no	Personal scorecards for the overloaded financial officer		PubMed	Manage Focus	28	4	28-32	Salloway, R. J.:/Dayton, A. S.	1981
40	Not related	no	no	Acute pharyngitis: a symptom scorecard and microbiological diagnosis		PubMed	Br Med J (Clin Res Ed)	284	6318	824-5	McSherry, J.	1982
41	Not related	no	no	Acute pharyngitis: a symptom scorecard and microbiological diagnosis		PubMed	Br Med J (Clin Res Ed)	284	6313	387-8	Platts, P.:/Manson, P. G.:/Finch, R.	1982
42	Not related	no	no	A scorecard for evaluating microcomputers		PubMed	Health Educ	14	6	80-3	McClellan, P. D.	1983
43	Not related	no	no	Astemizole in the treatment of hay fever	A double-blind parallel trial of astemizole, pheniramine and placebo was carried out in 51 patients with hay fever. Astemizole is a new potent H1-antihistamine with long duration of action but devoid of central activity. Evaluation criteria were daily symptom- and side effect score cards, daily nasal peak flow measurements, clinical examination and blood tests. Control of nasal symptoms was signi…	Embase	Allergy: European Journal of Allergy and Clinical Immunology	38	4	227-231	Malmberg, H.:/Holopainen, E.:/Grahne, B.	1983
44	Not related	no	no	Pork barrel scorecard		PubMed	Science	226	4674	519	Norman, C.	1984
45	Not related	no	no	Use of "at risk" antenatal score card by aboriginal health workers in Arnhem Land		PubMed	Trop Doct	14	3	133-5	Watson, D. S.	1984
46	Not related	no	no	A double-blind evaluation of topical levocabastine, a new specific Hsub 1 antagonist in patients with allergic conjunctivitis	Forty patients suffering from allergic conjunctivitis, due to birch pollen, participated in a double-blind parallel group comparison between levocabastine (a potent new specific histamine (Hsub 1) antagonist) and placebo, both given as eye drops. Symptom scores were recorded during a 4-week period. A 1-week run-in period was followed by a 3-week treatment period. To enable a fair evaluation of th…	Cochrane	Allergy	40	7	491-6	Pipkorn, U.:/Bende, M.:/Hedner, J.:/Hedner, T.	1985
47	Not related	no	no	Discriminant scorecard for diagnosis of invasive pulmonary aspergillosis in patients with acute leukemia	Invasive pulmonary aspergillosis, a serious opportunistic infection in adult patients with acute leukemia, is difficult to diagnose antemortem. To identify patients with invasive pulmonary aspergillosis without reliance on invasive diagnostic procedures, a discriminant scorecard for invasive pulmonary aspergillosis based on clinical parameters was evaluated in a three-phase study. In phase I, the…	Embase	American Journal of Medicine	79	1	57-64	Gerson, S. L.:/Talbot, G. H.:/Hurwitz, S.	1985
48	Not related	no	no	Utility of the computerised coelioscopic data sheet and the coelioscopic tubal score card	The author presents a coelioscopic data sheet suitable for computerization which has been adopted by the French College of Coelioscopists. A coelioscopic score-card is also described; this is intended to evaluate the risk of failure of salpingoplasty.	Embase	Contraception Fertilite Sexualite	13	1 SUPPL.	405-410	Palmer, R.	1985
49	Not related	no	no	Comparison between suture and augmentation with the semitendinosus tendon in the repair of acute lesions of the anterior cruciate ligament	A comparison is made between the results of suture according to Marshall and sutures augmented with intra-articular semitendinosus tendon in the repair of acute lesions of the anterior cruciate ligament, in a prospective study of 31 cases mostly associated with medial and/or lateral peripheral lesions. The types of lesion were homogeneous in the two groups, but the follow-up was longer for 'sutur…	Embase	Italian Journal of Sports Traumatology	8	4	217-231	Aglietti, P.:/Buzzi, R.:/Pisaneschi, A.:/Salvi, M.	1986
50	Not related	no	no	Hospital quality scorecards, patient severity, and the emerging value shopper	Results of an anticipated second attempt at Medicare fatality ratings in 1987 may prove as misleading as did the first, much-criticized HCFA report, unless the analysts focus more attention on well-defined methodology and accurate analysis, especially in terms of sample size and patient severity issues. Unless all of the information is based on systematic inquiry and statistically defensible resu…	PubMed	Hosp Health Serv Adm	31	6	85-102	Eastaugh, S. R.	1986
51	Not related	no	no	Nebulised beclomethasone dipropionate in preschool asthma	Twenty nine young children with severe recurrent asthma were given nebulised beclomethasone dipropionate or normal saline in a double blind manner over a six month period. Progress was monitored using diary score cards. Those receiving beclomethasone had lower symptom scores, had more symptom free days, and required less additional treatment with bronchodilator agents. The code needed to be broke…	Cochrane	Archives of disease in childhood	61	3	270-273	Storr, J.:/Lenney, C. A.:/Lenney, W.	1986
52	Not related	no	no	Perennial rhinitis treated with a new steroid: fluocortin butylester (FCB)	The effect of fluocortin butylester (FCB) in the topical treatment of perennial rhinitis was investigated in a double-blind study using a cross-over technique. The daily dose was 4 mg. Of the 30 patients who completed the trial, 26 had either allergy or nasal eosinophilia. 20 of the 30 patients preferred FCB to placebo. Moreover, there was a positive, but not statistically significant, therapeuti…	Cochrane	Rhinology	24	3	175-179	Moesgaard-Nielsen, V.:/Vinther, B.:/Illum, P.:/Harvig, H.	1986
53	Not related	no	no	Prediction of streptococcal pharyngitis: an option for school nurses?	In this article the authors address the dilemma confronting school nurses in determining whether or not to counsel parents about seeking medical care for a child with a sore throat. The use of a clinical scorecard in the school setting as an aid in predicting streptococcal pharyngitis is investigated. The authors conclude that the only valid solution to the dilemma is the availability of the thro…	PubMed	J Sch Health	56	6	218-21	Squires, R. L.:/Ellison, G. C.	1986
54	Not related	no	no	Relationships between conformation and calving interval in Holstein cows	Type information collected by the Holstein Association of Canada from 1976 to 1983 was matched with calving interval records from the Record of Performance program of Agriculture Canada. Type traits considered were final class, major scorecard breakdown traits (general appearance, dairy character, capacity, rump, feet and legs, mammary system, fore udder, rear udder), and eight descriptive traits…	PubMed	J Dairy Sci	69	12	3112-9	Dadati, E.:/Kennedy, B. W.:/Burnside, E. B.	1986
55	Not related	no	no	Effects of steam inhalation on nasal patency and nasal symptoms in patients with the common cold	The effects of steam inhalation on nasal patency and on nasal symptoms were studied in 62 patients with the common cold by a double-blind, randomized, placebo-controlled clinical trial. Treatment consisted of two 20-minute sessions, during which the patient inhaled saturated, hot (42 degrees to 44 degrees C) air through the nose. The subjective response was recorded by each patient during the wee…	PubMed	Am J Otolaryngol	8	3	149-53	Ophir, D.:/Elad, Y.	1987
56	Not related	no	no	Guidelines for maintenance treatment of childhood asthma: development of a score card system by multivariate cluster analysis	Multivariate cluster analysis of data on 128 asthmatic children resulted in the identification of 8 major discriminating variables. Stepwise divisions by this computer programme resulted in the formation of 6 grades of severity. There was significant correlation between higher grades of severity and early onset of the disease (P less than 0.02). There was also significant correlation between high…	PubMed	Soc Sci Med	25	9	1033-8	Donnelly, W. J.:/Donnelly, J. E.:/Thong, Y. H.	1987
57	Not related	no	no	Pancreatic enzyme supplementation as acid-resistant microspheres versus enteric-coated granules in cystic fibrosis. A double placebo-controlled cross-over study	In order to compare the efficacy of pancreatic enzyme supplementation as pH-sensitive enteric-coated microspheres Pancrease to that of conventional supplementation with enteric-coated Pancreatin in cystic fibrosis, a double blind cross-over study was conducted. Eleven patients under 12 years of age received each of the enzyme preparations for four weeks. Treatment efficacy was evaluated by means …	PubMed	Acta Paediatr Scand	76	1	66-9	Petersen, W.:/Heilmann, C.:/Garne, S.	1987
58	Not related	no	no	The national score card: deaths from RDS/HMD		PubMed	Am J Public Health	77	12	1501	Avery, M. E.:/Richardson, D.	1987
59	Not related	no	no	Clinical manifestations of cows' milk allergy in childhood. I. Associations with in-vitro cellular immune responses	In this study 51 children who presented with symptoms of cows' milk allergy (CMA) were categorized clinically by their response to cows' milk challenge. Forty-two patients had unequivocal evidence of CMA and nine were milk tolerant. Of the patients with CMA two groups were identified. The first, made up of 32 patients, had immediate-type hypersensitivity reactions to milk associated with both pos…	PubMed	Clin Allergy	18	5	469-79	Hill, D. J.:/Ball, G.:/Hosking, C. S.	1988
60	Not related	no	no	Effects of elevated intranasal temperature on subjective and objective findings in perennial rhinitis	The effects of elevated intranasal temperature on symptoms and signs of perennial rhinitis were studied in 78 patients by a double-blind, randomized, placebo-controlled clinical trial. Patients were subjected to two treatments separated by a 1-week interval. Each treatment consisted of three 30-minute sessions, during which the patient's intranasal temperature was raised by inhalation of saturate…	Cochrane	The Annals of otology, rhinology, and laryngology	97	3 Pt 1	259-263	Ophir, D.:/Elad, Y.:/Fink, A.:/Fishler, E.:/Marshak, G.	1988
61	Not related	no	no	Effects of inhaled humidified warm air on nasal patency and nasal symptoms in allergic rhinitis	The effects of inhaled warm air on nasal patency and on allergic rhinitic symptoms were studied in 102 patients. Treatment consisted of two consecutive 30-minute sessions, during which the patient inhaled saturated, hot (42-44 degrees C) air through the nose. The treatment was repeated 1 week later. During the week following each treatment, every patient recorded his or her subjective response on…	PubMed	Ann Allergy	60	3	239-42	Ophir, D.:/Elad, Y.:/Dolev, Z.:/Geller-Bernstein, C.	1988
62	Not related	no	no	Outcome marketing in health care	The traditional approach to monitoring and promoting quality of health care focuses on structure, process, and outcomes of care. Recently the emphasis on outcomes has increased, with federal government publication of hospital mortality rates. The Joint Commission of Accreditation of Healthcare Organizations is shifting to an outcome emphasis in its accreditation reviews. In addition to mortality …	Embase	Health Care Management Review	13	2	53-59	MacStravic, R. S.	1988
63	Not related	no	no	Scorecards of trauma		PubMed	Emergency	20	3	22, 24-9	Miller, K.	1988
64	Not related	no	no	The lumbar facet syndrome	A clinical study was undertaken to formulate better criteria for accurate diagnosis of the lumbar facet syndrome and for predicting treatment response to facet joint injection. Twenty-two consecutive patients with a clinical diagnosis of lumbar facet syndrome, made by conventional diagnostic criteria, who were then treated with facet joint injection, were reviewed for their treatment responses. N…	PubMed	Spine (Phila Pa 1976)	13	1	61-4	Helbig, T.:/Lee, C. K.	1988
65	Not related	no	no	[Development of a clinical and biological scoring system for the prognosis of Rift Valley fever]	With regard to an acute disease, Rift Valley fever, we tried to establish a prognostic score to help physicians to set prognosis and to choose a health management suitable in their context. Using clinical and biological data collected during the 1987 RVF epidemic in Southern Mauritania, we established a prognosis score card. Data analysis allows to prognosticate forms of possible severe evolution…	PubMed	Bull Soc Pathol Exot Filiales	82	5	628-36	Adam, F.:/Jouan, A.:/Riou, O.:/Philippe, B.:/Coulibaly, I.:/Berlioz, B.:/Meegan, J.:/Leguenno, B.:/Digoutte, J. P.	1989
66	Not related	no	no	Evaluation and synthesis of aminohydroxyisoxazoles and pyrazoles as potential glycine agonists	Except for structurally similar small amino acids, such as alanine, beta-alanine, and serine, compounds acting as glycine-receptor agonists are an unknown class of pharmacological agents. To investigate the potential of small, substituted heterocycles to act as glycine agonists, we have evaluated the similarities between glycine and a series of hydroxy- and amino-substituted pyrazoles and isoxazo…	PubMed	J Med Chem	32	9	2116-28	Drummond, J.:/Johnson, G.:/Nickell, D. G.:/Ortwine, D. F.:/Bruns, R. F.:/Welbaum, B.	1989
67	Not related	no	no	Ibopamine as a substitute for digitalis in patients with congestive heart failure on chronic digoxin therapy	The substitution of digoxin with ibopamine, a new inotropic and vasodilating agent, was evaluated in a multicenter study in 58 patients with mild-to-moderate congestive heart failure, stabilized on diuretics, and digoxin therapy. The study was a parallel, double-blind, randomized trial of four weeks duration in which half of the group continued the pre-study medication (diuretics and digoxin) and…	Embase	International Journal of Cardiology	22	3	381-387	Cavalli, A.:/Riva, E.:/Schleman, M.:/Abbondati, G.:/Fuccella, L. M.:/Kline, S.	1989
68	Not related	no	no	Telling the players without a scorecard. Gene Cascades and Second Messengers in Cancer Sponsored by the Research Institute of Molecular Pathology, Vienna, Austria, May 20-22, 1989		PubMed	New Biol	1	1	24-7	Woodgett, J. R.	1989
69	Not related	no	no	The results of reconstruction of the anterior cruciate ligament with semitendinosus and gracilis tendons in chronic laxity of the knee	The authors report the medium term results (41 months) in 88 patients submitted to surgery for reconstruction of the anterior cruciate ligament according to the method currently in use at our Clinic which uses the semitendinosus and gracilis tendons. The results were evaluated according to a score card method and in 28 patients a KT-1000 arthrometer was also used. The method gives a probability o…	PubMed	Ital J Orthop Traumatol	15	4	415-24	Ferretti, A.:/De Carli, A.:/Conteduca, F.:/Mariani, P. P.:/Fontana, M.	1989
70	Not related	no	no	Aerosolized budesonide in asthmatic infants: a double blind study	The efficacy of nebulized budesonide (0.5 mg b.i.d.) against placebo was evaluated in the management of asthma in 23 infants, aged 3 to 17 months, using a double blind crossover design. After an initial treatment period of 2 weeks placebo and budesonide were randomly administered during two consecutive treatment periods of 1 month. The progress of the patients was monitored using diary score card…	Cochrane	Pediatric pulmonology	9	3	177-180	Van Bever, H. P.:/Schuddinck, L.:/Wojciechowski, M.:/Stevens, W. J.	1990
71	Not related	no	no	Augmentation of labor: does internal tocography result in better obstetric outcome than external tocography?	Labor was augmented in 250 patients for slow progress. These women were randomized to have uterine contractions recorded by either an external tocotransducer or an intrauterine catheter. Oxytocin was titrated to achieve an optimal frequency of contractions of six to seven every 15 minutes in each group; additional information on active contraction area profiles was available for those patients wh…	Cochrane	Obstetrics and gynecology	76	2	164-167	Chua, S.:/Kurup, A.:/Arulkumaran, S.:/Ratnam, S. S.	1990
72	Not related	no	no	Managing hospital-physician relations: a strategy scorecard	Since the initiation of prospective payment, hospitals have been struggling to develop strategies that improve their prospects for long-run viability. Foremost among these strategy formulations have been efforts to build hospital-physician relations. This article reviews several popular strategies designed to achieve mutually satisfying hospital-physician relations.	PubMed	Health Care Manage Rev	15	4	23-33	Smith, H. L.:/Reid, R. A.:/Piland, N. F.	1990
73	Not related	no	no	The role of disodium cromoglycate-metered dose aerosol inhaler in the management of asthma in Thai children	Metered dose aerosol inhaler of disodium cromoglycate (Intal®) has been recently introduced to facilitate the ease of administration of the drug over its previous spincap formulation. We evaluated the efficacy of regular use of metered dose inhaler of disodium cromoglycate (DSCG-MDI) in the daily management of Thai asthmatic children. The study comprised nineteen children with the age range of 8-…	Embase	Asian Pacific Journal of Allergy and Immunology	8	2	117-121	Tuchinda, M.:/Vichyanond, P.:/Visitsuntorn, N.:/Habananonda, S.	1990
74	Not related	no	no	Baby Check score card [3]		Embase	Archives of Disease in Childhood	66	7	906	Sowden, D. S.:/Morley, C. J.	1991
75	Not related	no	no	Baby Check: A scoring system to grade the severity of acute systemic illness in babies under 6 months old	A scoring system has been developed to grade the severity of acute systemic illness in babies under 6 months of age. Data were collected on 28 symptoms and 47 signs from 1007 babies with a spectrum of illness ranging from well to seriously ill. Ordinal regression analysis identified 19 syndromes and signs which in combination graded the severity of the illness most accurately. The coefficients we…	Embase	Archives of Disease in Childhood	66	1 SUPPL.	100-106	Morley, C. J.:/Thornton, A. J.:/Cole, T. J.:/Hewson, P. H.:/Fowler, M. A.	1991
76	Not related	no	no	Effect of atopy on the natural history of symptoms, peak expiratory flow, and bronchial responsiveness in 7- and 8-year-old children with cough and wheeze: A 12-month longitudinal study	Recurrent lower respiratory tract symptoms are common and disabling in childhood, but little is known of their natural history and relationship to asthma. We report a 12-month longitudinal study designed to determine the influence of atopy on respiratory symptoms and bronchial responsiveness in 7- and 8-yr-old children. A postal questionnaire inquiring into the presence of respiratory symptoms wa…	Embase	American Review of Respiratory Disease	143	4 I	755-760	Clough, J. B.:/Williams, J. D.:/Holgate, S. T.	1991
77	Not related	no	no	Field trials of the Baby Check score card in general practice	Sixteen general practitioners (GPs) used the Baby Check score card to assess illness severity in 86 babies under 6 months old. Their reactions to Baby Check were positive: in 79 (92%) it gave an accurate assessment of the baby's illness and 16 (100%) said they would trust it. Fifteen (94%) found it useful, and most of those who did not said the baby was not ill or had an obvious diagnosis. Thirte…	PubMed	Arch Dis Child	66	1	111-4	Morley, C. J.:/Thornton, A. J.:/Green, S. J.:/Cole, T. J.	1991
78	Not related	no	no	Field trials of the Baby Check score card in hospital	The Baby Check score card was used by junior paediatric doctors to assess 262 babies under 6 months old presenting to hospital. The duty registrar and two consultants independently graded the severity of each baby's illness without knowledge of the Baby Check score. The registrars assessed the babies at presentation while the consultants reviewed the notes. The consultants and registrars agreed a…	PubMed	Arch Dis Child	66	1	115-20	Thornton, A. J.:/Morley, C. J.:/Cole, T. J.:/Green, S. J.:/Walker, K. A.:/Rennie, J. M.	1991
79	Not related	no	no	Field trials of the Baby Check score card: mothers scoring their babies at home	The Baby Check score card has been developed to help parents and health professionals grade the severity of acute illness in babies. This paper reports the results of two field trials in which mothers used Baby Check at home, 104 mothers scoring their babies daily for a week and 56 using it for six months. They all found Baby Check easy to use, between 68% and 81% found it useful, and 96% would r…	PubMed	Arch Dis Child	66	1	106-10	Thornton, A. J.:/Morley, C. J.:/Green, S. J.:/Cole, T. J.:/Walker, K. A.:/Bonnett, J. M.	1991
80	Not related	no	no	Measuring and modifying hospital drug use	OBJECTIVE: Various methods are available to quantitate medicinal drug use in hospitals. These represent a hierarchy of clinical specificity, complexity and cost of acquisition. Similarly, various strategies and methods are available to modify prescribing patterns. The objectives of this study are to illustrate these processes of measurement of drug use and modification of prescribing patterns usi…	Cochrane	The Medical journal of Australia	154	9	587-592	Eckert, G. M.:/Ioannides-Demos, L. L.:/McLean, A. J.	1991
81	Not related	no	no	Pick a pack of pocket scorecards		PubMed	Jems	16	9	28-31	Smith, M.	1991
82	Not related	no	no	The 1990 new drug scorecard: several hits, no home runs		Embase	U.S. Pharmacist	16	3	8	Schwartz, A.	1991
83	Not related	no	no	[Phoniatric aspects of reconstructive laryngectomy]	Reconstructive laryngectomy has been performed at the E.N.T. Clinic in Ferrara for some time. After surgery the patients undergo speech therapy and phoniatric treatment for a period of time varying from 2 to 6 months. In order to better evaluate the vocal quality obtained after such reeducation the vocal emissions of 25 patients were examined and recorded. The recorded material, made up of prolon…	PubMed	Rev Laryngol Otol Rhinol (Bord)	113	4	331-5	Genovese, E.:/Calearo, C.:/Bignardi, I.	1992
84	Not related	no	no	A simple method of recognizing geriatric patients at risk for death and disability	Objective: To identify prognostic indicators for geriatric patients discharged from an acute care hospital. Design: Prospective observational study. Setting: Base line assessment at discharge from an acute care hospital; reassessment after 1 year at home. Patients: One hundred-seventy-eight consecutive patients over 70 years of age (mean age ± SD = 75.6 ± 13.1 years, range 70-95 years, 52% males)…	Embase	Journal of the American Geriatrics Society	40	1	34-38	Incalzi, A. R.:/Capparella, O.:/Gemma, A.:/Porcedda, P.:/Raccis, G.:/Sommella, L.:/Carbonin, P. U.	1992
85	Not related	no	no	Comparison of umbilical-artery velocimetry and cardiotocography for surveillance of small-for-gestational-age fetuses	Intrauterine growth retardation is associated with an increased risk of fetal asphyxia as well as greater perinatal morbidity and mortality. Ultrasound fetometry enables detection of fetuses that are small for gestational age. Doppler velocimetry of the umbilical artery has good predictive ability for fetal distress, but it is not yet clear whether it could replace cardiotocography in antenatal s…	Cochrane	Lancet (London, England)	340	8825	936-940	Almström, H.:/Axelsson, O.:/Cnattingius, S.:/Ekman, G.:/Maesel, A.:/Ulmsten, U.:/Arström, K.:/Marsál, K.	1992
86	Not related	no	no	DOE research appropriations scorecard		PubMed	J Nucl Med	33	12	30n-31n	Rojas-Burke, J.	1992
87	Not related	no	no	Healthcare reform: a scorecard		PubMed	Geriatrics	47	9	44138	Butler, R. N.	1992
88	Not related	no	no	Profile of bronchial responsiveness in children with respiratory symptoms	A postal questionnaire inquiring into the presence of respiratory symptoms was sent to 3698 children aged 7 and 8 years. Those reporting either cough or wheeze were randomised, and a sample invited to attend for skin testing. A total of 192 symptomatic children, half of whom were atopic and half non-atopic, were randomly selected to enter the study. All children performed and recorded best of thr…	PubMed	Arch Dis Child	67	5	574-9	Clough, J. B.:/Williams, J. D.:/Holgate, S. T.	1992
89	Not related	no	no	Randomised trial of cardiotocography alone or with ST waveform analysis for intrapartum monitoring	It is possible to record the fetal electrocardiographic waveform (ECG) from the scalp electrode used in labour for detection of fetal heart rate. Animal and observational studies of changes in the ST waveform of the ECG during hypoxia suggest that a combination of heart rate and ST waveform analysis might improve the predictive value of intrapartum monitoring. In a randomised trial, we have studi…	Cochrane	Lancet (London, England)	340	8813	194-198	Westgate, J.:/Harris, M.:/Curnow, J. S.:/Greene, K. R.	1992
90	Not related	no	no	Registries of birth defects and genetic diseases	Registries can be very useful scorecards for tracking the occurrence of birth defects and genetic diseases and for monitoring the effectiveness of prevention programs. They can also help us to identify causes and risk factors and develop new prevention approaches. For registries to be useful, however, their data must be precise and focus on time, place, person, and diagnosis.	PubMed	Pediatr Clin North Am	39	1	65-77	Cordero, J. F.	1992
91	Not related	no	no	The balanced scorecard--measures that drive performance	Frustrated by the inadequacies of traditional performance measurement systems, some managers have abandoned financial measures like return on equity and earnings per share. "Make operational improvements and the numbers will follow," the argument goes. But managers do not want to choose between financial and operational measures. Executives want a balanced presentation of measures that allow them…	PubMed	Harv Bus Rev	70	1	71-9	Kaplan, R. S.:/Norton, D. P.	1992
92	Not related	no	no	A scorecard doesn't help when the players keep changing shirts		PubMed	Clin Chem	39	11 Pt 1	2345	Garrett, P. E.	1993
93	Not related	no	no	Audit strategies to reduce hospital admissions for acute asthma	An eightfold rise in hospital admissions for acute asthma from 1971-85 prompted two studies to audit the admissions policy at the Royal Alexandra Hospital. In the first study the on call senior house officer (SHO) was replaced by an experienced registrar and over a four month period 53 children out of 158 were sent home from the receiving room compared with six out of 39 seen by the SHOs. In the …	Embase	Archives of Disease in Childhood	69	2	202-205	Connett, G. J.:/Warde, C.:/Wooler, E.:/Lenney, W.	1993
94	Not related	no	no	Comparative prognostic value of clinical risk indexes, resting two-dimensional echocardiography, and dipyridamole stress thallium-201 myocardial imaging for perioperative cardiac events in major nonvascular surgery patients	The relative prognostic value of widely accessible resting two-dimensional echocardiographic ventricular function data has not been compared with recognized clinical and scintigraphic risk markers in patients who are unable to exercise before major nonvascular surgery. To this end, 53 consecutive patients aged 67 ± 13 years undergoing preoperative evaluation (intraabdominal, 23%; orthopedic, 30%;…	Embase	American Heart Journal	126	5	1099-1106	Takase, B.:/Younis, L. T.:/Byers, S. L.:/Shaw, L. J.:/Labovitz, A. J.:/Chaitman, B. R.:/Miller, D. D.	1993
95	Not related	no	no	Pennsylvania scorecard focuses on quality		PubMed	Bus Health	11	4	52-4	Harris, N.	1993
96	Not related	no	no	Predictors of mortality in penetrating cardiac injury	Forty-eight cases of penetrating cardiac trauma seen at the Medical University of South Carolina between 1979 and the present were reviewed retrospectively. Age, race, sex, Champion trauma score, cardiac chamber injured, associated injuries, weapon, circumstances, and means of transport were recorded and analyzed to define predictors of mortality. Overall mortality was 56 per cent. The median tra…	Embase	American Surgeon	59	6	338-341	Kaplan, A. J.:/Norcross, E. D.:/Crawford, F. A.	1993
97	Not related	no	no	Risk profile for Chlamydia infection in women from public health clinics in New York State	The prevalence of chlamydial infection and associated risk factors were studied in 1531 women from ten clinics in New York State excluding New York City. Overall Chlamydia infection rates were 13.6%; 17.6% in eight high risk family planning and STD clinics, and 5.7% in two low risk college and private clinics. Risk factors for Chlamydia infection included: age < 20 years (odds ratio 1.6), use of …	PubMed	J Community Health	18	1	43839	Han, Y.:/Morse, D. L.:/Lawrence, C. E.:/Murphy, D.:/Hipp, S.	1993
98	Not related	no	no	Trend toward provider score cards grows		Embase	Modern healthcare	23	47	12	de Lafuente, D.:/Kenkel, P. J.	1993
99	Not related	no	no	A pilot study of the economic cost and clinical outcome of day patient vs inpatient management of active rheumatoid arthritis	The aims of this pilot study, which compares day patient with inpatient care for management of active RA were (i) to test the feasibility of a trial protocol design including the method of randomization and the practicality of data collection, and (ii) to obtain preliminary information on economic cost and clinical outcome of these two methods of management. Twenty consecutive patients requiring …	Cochrane	British journal of rheumatology	33	4	383-388	Lambert, C. M.:/Hurst, N. P.:/Lochhead, A.:/McGregor, K.:/Hunter, M.:/Forbes, J.	1994
100	Not related	no	no	Behavioral and physiologic effects of nonnutritive sucking during gavage feeding in preterm infants		Cochrane	Pediatric research	36	2	207-14	DiPietro, J. A.:/Cusson, R. M.:/Caughy, M. O.:/Fox, N. A.	1994
101	Not related	no	no	Implementing organized delivery systems: an integration scorecard	Organized vertically integrated health systems are in a key position to play a major role in present health care reform efforts. To demonstrate a competitive advantage in the new health care environment, however, integration efforts must be successful. Based on a national study of nine organized delivery systems, this article develops measures of three types of integration that occur in verticall…	PubMed	Health Care Manage Rev	19	3	44032	Devers, K. J.:/Shortell, S. M.:/Gillies, R. R.:/Anderson, D. A.:/Mitchell, J. B.:/Erickson, K. L.	1994
102	Not related	no	no	Long-term review of OTA in the management of arthrosic bowleg	Eighty patients were re-examined who had undergone a total of 85 tibial valgising osteotomies using Insall's technique during the period 1985 and 1990. The minimum follow-up was 2 years and the maximum 8, with a mean of 5 years. The degree of preoperative osteoarthrosis, evaluated according to Ahlback's classification, never exceed grade 3. Preoperative bowleg only exceeded 10 degrees in 2 cases.…	Embase	Minerva Ortopedica e Traumatologica	45	9	425-428	Coari, G.:/Pera, A.:/Bertoli, L. V.:/Baldini, E.	1994
103	Not related	no	no	Managing the quality of managed care delivery systems	We have developed a quantitative "score card" for measuring the quality of 130 managed care organizations. This tool is currently being used in California as part of a large scale CQI process. When quality data are compared to cost data, we observe a negative correlation between cost and quality, consistent with the industrial model that better quality and lower cost can go hand in hand.	PubMed	J Ambul Care Manage	17	4	59-66	Harris, J. M., Jr.	1994
104	Not related	no	no	Practice guidelines and reminders to reduce duration of hospital stay for patients with chest pain. An interventional trial	OBJECTIVE: The acceptability, safety, and efficacy of practice guidelines have rarely been evaluated. Moreover, despite the recent development of guidelines and decision aids for patients admitted to coronary care and intermediate care units, few have been tested in clinical practice. DESIGN: A prospective, controlled clinical trial with an alternate-month design. SETTING: A large teaching commun…	Cochrane	Annals of internal medicine	120	4	257-263	Weingarten, S. R.:/Riedinger, M. S.:/Conner, L.:/Lee, T. H.:/Hoffman, I.:/Johnson, B.:/Ellrodt, A. G.	1994
105	Not related	no	no	Presidential scorecard		Embase	Environmental Health Perspectives	102	4	370-371	Thigpen, K. G.	1994
106	Not related	no	no	Reducing lengths of stay in the coronary care unit with a practice guideline for patients with congestive heart failure. Insights from a controlled clinical trial	Although more than 1,000 medical practice guidelines have been developed, there have been few evaluations of their use in clinical practice or information to judge whether practice guidelines can be used to reduce health care costs. For this reason, the authors conducted a prospective controlled clinical trial with an alternating-month design at a large teaching community hospital to study the us…	Cochrane	Medical care	32	12	1232-1243	Weingarten, S.:/Riedinger, M.:/Conner, L.:/Johnson, B.:/Ellrodt, A. G.	1994
107	Not related	no	no	Scorecard cardiovascular medicine. Its impact and future directions	Public release of operator-specific data for cardiovascular procedures has set a new precedent, introducing the "scorecard" era. Justification exists for public disclosure, but the mechanics of appropriate data release are complex from a clinical, statistical, and logistic standpoint. Scorecard medicine may appropriately promote regionalization of medical centers and consolidation of services, bu…	PubMed	Ann Intern Med	120	1	65-70	Topol, E. J.:/Califf, R. M.	1994
108	Not related	no	no	Scorecard medicine - Measuring process and outcome [5]		Embase	Annals of Internal Medicine	120	11	971-972	Clement, S.:/Brook, R. H.	1994
109	Not related	no	no	Spheres of influence. Presidential scorecard		PubMed	Environ Health Perspect	102	4	370-1	Thigpen, K. G.	1994
110	Not related	no	no	Subcutaneous infusion of ketamine and morphine for relief of postoperative pain: a double-blind comparative study	Low dose ketamine by subcutaneous infusion (0.1 mg.kg-1.h-1) was compared in a double-blind fashion with a similar infusion of morphine (0.03 mg.kg-1.h-1) for postoperative analgesia in 60 ASA-I adults after major abdominal surgery. Pain was assessed using visual analogue scales and sedation was graded on a four-point rank drowsiness score. Cardiovascular and respiratory parameters were also reco…	Cochrane	Annals of the Academy of Medicine, Singapore	23	4	456-459	Bhattacharya, A.:/Gurnani, A.:/Sharma, P. K.:/Sethi, A. K.	1994
111	Not related	no	no	Sucrose reduces pain reaction to heel prick in preterm infants. A placebo controlled, randomized, and masked study	In term infants sucrose given by mouth has been reported to reduce duration of crying after a heel prick. This study was designed primarily to investigate the effect of sucrose administered orally immediately before heel lancing on the nociceptive reaction in preterm infants as assessed by change in heart rate and duration of crying. A secondary objective was to document changes in cerebral blood…	Cochrane	Pediatric research			272	Bucher, H. U.:/Moser, T.:/von Siebenthal, K.:/Keel, M.:/Wolf, M.:/Duc, G.	1994
112	Not related	no	no	The research scorecard		PubMed	Jems	19	7	76-8	Bourn, S.	1994
113	Not related	no	no	Readiness for the scorecard era in cardiovascular medicine		PubMed	Am J Cardiol	75	16	1170-3	Topol, E. J.:/Block, P. C.:/Holmes, D. R.:/Klinke, W. P.:/Brinker, J. A.	1995
114	Not related	no	no	A randomized trial of the effects of pharmacist intervention on the cost of antiemetic therapy with ondansetron	Ondansetron has had a major impact on the prevention of emesis in patients receiving chemotherapy. However, the high cost and potential for inappropriate prescribing of this agent warranted a closer examination of its utilization. Hospital guidelines regarding the use of ondansetron were prepared by the Pharmacy and Therapeutics Committee and approved by the Medical Advisory Committee. The guidel…	Cochrane	Supportive care in cancer : official journal of the Multinational Association of Supportive Care in Cancer	3	3	183-189	Dranitsaris, G.:/Warr, D.:/Puodziunas, A.	1995
115	Not related	no	no	Controlled trial of an audit facilitator in diagnosis and treatment of childhood asthma in general practice	OBJECTIVE: To test whether an audit facilitator could alter the pattern of diagnosis and treatment of childhood asthma. DESIGN: Randomised stratified controlled trial. SETTING: 12 general practices in Tayside. SUBJECTS: 3373 children aged 1-15 inclusive who had symptoms suggestive of asthma or possible asthma drawn from a systematic review of 10,725 general practice case records. INTERVENTION: Ch…	Cochrane	BMJ (Clinical research ed.)	310	6983	838-842	Bryce, F. P.:/Neville, R. G.:/Crombie, I. K.:/Clark, R. A.:/McKenzie, P.	1995
116	Not related	no	no	Efficacy of the acaricide: acardust for the prevention of asthma and rhinitis due to dust mite allergy, in children	A double blind, randomized, comparative study versus placebo, was done during 6 months in 32 children, aged 4-12 years, who suffer from either allergic asthma or rhinitis or both, slept in a bedroom rich in dust mite, have well documented allergy solely to house dust mite (H.D.M.), and a condition severe enough to require continuous medication. After thorough cleaning, their bedrooms were sprayed…	PubMed	Allerg Immunol (Paris)	27	5	147-54	Geller-Bernstein, C.:/Pibourdin, J. M.:/Dornelas, A.:/Fondarai, J.	1995
117	Not related	no	no	In the regulatory game, it's hard to tell the players, even with a scorecard		Embase	Bio/Technology	13	8	721	Hassler, S.	1995
118	Not related	no	no	Levocabastine versus cromolyn sodium in treatment of seasonal allergic conjunctivitis	In this study, levocabastine, a novel H1 antagonist, and sodium cromoglycate were compared for the treatment of seasonal allergic conjunctivitis. 30 patients attending the Department of Allergic Diseases of Gulhane Military Medical Academy, aged 17 to 49 years, who were diagnosed as seasonal allergic conjunctivitis were included in the study. They were put into two groups. After the first group o…	Embase	Bulletin of Gulhane Military Medical Academy	37	4	502-505	Karaayvaz, M.:/Sener, O.:/Ozanguc, N.	1995
119	Not related	no	no	Randomized double-blind comparison of the analgesic efficacy of intramuscular ketorolac and oral indomethacin in the treatment of acute gouty arthritis	STUDY OBJECTIVE: To compare the analgesic effect of IM ketorolac tromethamine with that of oral indomethacin in the treatment of acute gouty arthritis. DESIGN: Prospective, randomized, double-blind, controlled, parallel group clinical trial. SETTING: Two urban emergency departments. PARTICIPANTS: Twenty consecutive patients who presented to the ED with acute gout. INTERVENTIONS: Each patient was …	Cochrane	Annals of emergency medicine	26	6	682-686	Shrestha, M.:/Morgan, D. L.:/Moreden, J. M.:/Singh, R.:/Nelson, M.:/Hayes, J. E.	1995
120	Hosp/dep/unit/clinic	unsure	Yes	A balanced scorecard for Canadian hospitals	Managing a health care organization on the basis of one set of information alone (e.g., financial information) does not give a full view of the impact of changes on the organization. A balanced scorecard approach can provide management with a comprehensive framework that turns an organization's strategic objectives into a coherent set of performance measures. This approach has been used extensive…	PubMed	Healthc Manage Forum	8	4	44033	Baker, G. R.:/Pink, G. H.	1995
121	Not related	no	no	Score cards for AIDS care		Embase	Journal of Acquired Immune Deficiency Syndromes and Human Retrovirology	9	3	286-290	Bennett, C. L.:/Cassileth, B. R.:/DeHovitz, J. A.:/Weinstein, R. A.	1995
122	no	unsure	Yes	Scorecard of Iowa reforms		PubMed	Iowa Med	85	5	194-5		1995
123	Not related	no	no	Technology scorecard: what's right for you and your unit		PubMed	Am J Nurs	95	12	36-41	Beaumont, E.	1995
124	Not related	no	no	The need for accurate risk-adjusted measures of outcome in surgery: Lessons learned through coronary artery bypass	Objective: The authors review the Pennsylvania Health Care Cost Containment Council reports on coronary artery surgery and compare this reporting structure to others, including the Society for Thoracic Surgeons database, currently used by their own program. The authors review the growing likelihood of a need for outcome measures for all of the surgical subspecialties. Summary and Background Data:…	Embase	Annals of Surgery	222	4	593-599	Griffith, B. P.:/Hattler, B. G.:/Hardesty, R. L.:/Kormos, R. L.:/Pham, S. M.:/Bahnson, H. T.	1995
125	Not related	no	no	[A system for the clinico-functional staging of the quality of life of patients with malignant neoplasms of the oro-facial area]	The anatomical region identified with the "head and neck region" has got the highest functional concentration of the human body and the highest incidence of malignant tumours per unit of surface. A pathology, that forced to serious and destroying surgical interventions in this area, will carry necessarily out a series of mutilations and functional restrictions on the whole organism. Leawing out t…	PubMed	Minerva Chir	51	2020-07-08	547-66	Cianfriglia, F.:/Manieri, A.	1996
126	Not related	no	no	Analysis and comparison of operator-specific outcomes in interventional cardiology. From a multicenter database of 4860 quality-controlled procedures	BACKGROUND: Medical consumers are increasingly requesting methods to discriminate among the results of different providers. Standards for appropriate modeling, risk adjustment, and evaluation ("scorecarding") in this setting are not well developed, although such evaluation is being performed by the medical insurance industry and by several states in the United States. Our objectives were to devel…	PubMed	Circulation	93	3	431-9	Ellis, S. G.:/Omoigui, N.:/Bittl, J. A.:/Lincoff, M.:/Wolfe, M. W.:/Howell, G.:/Topol, E. J.	1996
127	Not related	no	no	Benchmarks and performance indicators: two tools for evaluating organizational results and continuous quality improvement efforts	Benchmarks are tools that can be compared across companies and industries to measure process output. The key to benchmarking is understanding the composition of the benchmark and whether the benchmarks consist of homogeneous groupings. Performance measures expand the concept of benchmarking and cross organizational boundaries to include factors that are strategically important to organizational s…	PubMed	J Nurs Care Qual	10	3	44172	McKeon, T.	1996
128	Not related	no	no	Cardiac rhabdomyoma of a neonate: An autopsy case report	A primigravida delivered a cyanosed female infant with a very low Apgar score. Cardiac anomaly of the fetus was detected at 32 weeks of gestation by ultrasonography. The baby died on the day of delivery. Autopsy revealed multiple tumor masses in the interventricular septum and ventricular walls. The tumor originating from the interventricular septum was the largest and measured 3.7 x 3 cm. Histol…	Embase	Acta Paediatrica Japonica (Overseas Edition)	38	4	361-364	Sadi, A. M.:/Toda, T.:/Kiyuna, M.:/Tamamoto, T.:/Kina, K.:/Hirayasu, K.:/Yara, A.	1996
129	Not related	no	no	Clinico-functional staging of quality of life in patients with oro-facial malignant neoplasms	The anatomical region identified with the 'head and neck region' has got the highest functional concentration of the human body and the highest incidence of malignant tumours per unit of surface. A pathology, that forced to serious and destroying surgical interventions in this area, will carry necessarily out a series of mutilations and functional restrictions on the whole organism. Leaving out t…	Embase	Minerva Chirurgica	51	2020-07-08	547-566	Cianfriglia, F.:/Manieri, A.	1996
130	Not related	no	no	Congressional scorecard sparks furor		Embase	Science	273	5283	1793-1794	Lawler, A.	1996
131	Not related	no	no	Day hospital/crisis respite care versus inpatient care, Part II: Service utilization and costs	OBJECTIVE: The authors compared service utilization and costs for acutely ill psychiatric patients treated in a day hospital/crisis respite program or in a hospital inpatient program. METHOD: The patients (N = 197) were randomly assigned to one of the two programs and followed for 10 months after discharge. Both programs were provided by a community mental health center (CMHC) in a poor urban com…	Cochrane	The American journal of psychiatry	153	8	1074-1083	Sledge, W. H.:/Tebes, J.:/Wolff, N.:/Helminiak, T. W.	1996
132	Not related	no	no	Development and validation of the Cholesterol-Saturated Fat Index (CSI) Scorecard: a dietary self-monitoring tool	OBJECTIVE: The Cholesterol-Saturated Fat Index (CSI) Scorecard was developed and tested as a self-monitoring tool for patients consuming a cholesterol-lowering diet. SUBJECTS/DESIGN: Twelve nutritionists used the CSI Scorecard to estimate the CSI score of the same five food records. Subsequently, using a revised tool, 12 subjects with hypercholesterolemia estimated the CSI score of their 4-day fo…	PubMed	J Am Diet Assoc	96	2	132-6	Mitchell, D. T.:/Korslund, M. K.:/Brewer, B. K.:/Novascone, M. A.	1996
133	Not related	no	no	Evaluation of a pneumonia practice guideline in an interventional trial	There are few available data to define the medically necessary duration of stay for patients hospitalized with pneumonia. Therefore, we investigated the safety and effectiveness of a practice guideline that provided information about switching patients from parenteral to oral antimicrobials and early hospital discharge. The study was a prospective controlled study with an alternate month design. …	Cochrane	American journal of respiratory and critical care medicine	153	3	1110-1115	Weingarten, S. R.:/Riedinger, M. S.:/Hobson, P.:/Noah, M. S.:/Johnson, B.:/Giugliano, G.:/Norian, J.:/Belman, M. J.:/Ellrodt, A. G.	1996
134	Not related	no	no	Factors influencing haemostasis and blood transfusion in cardiac surgery	To find out the risk factors influencing perioperative bleeding and use of blood products in cardiac surgery so that appropriate interventions can be selected for blood conservation, risk factors were analysed in 343 cardiac surgical patients, retrospectively, by multiple regression technique. The results showed that the factors related to postoperative bleeding were male gender, Higgins score, c…	Embase	Perfusion	11	2	131-143	Liu, B.:/Belboul, A.:/Larsson, S.:/Roberts, D.	1996
135	Not related	no	no	Payer-hospital collaboration to improve patient satisfaction with hospital discharge	BACKGROUND: Brigham and Women's Hospital, in Boston, and its major health maintenance organization (HMO), Harvard Community Health Plan, collected data in spring 1994 which revealed that patients were less satisfied with hospital discharge planning than with other elements of care. PROBLEM IDENTIFICATION PROCESS: An interdisciplinary team, formed in November 1994 and composed of eight members fro…	Cochrane	The Joint Commission journal on quality improvement	22	5	336-344	Hickey, M. L.:/Kleefield, S. F.:/Pearson, S. D.:/Hassan, S. M.:/Harding, M.:/Haughie, P.:/Lee, T. H.:/Brennan, T. A.	1996
136	Not related	no	no	Practice guidelines and physician scorecards: grading the graders		PubMed	Cleve Clin J Med	63	2	124-8	Vogel, R. A.:/Topol, E. J.	1996
137	Not related	no	no	Quantitative assessment of eutrophication: A scoring system for characterising water quality in coastal marine ecosystems	A scoring system based on nutrient concentrations was developed to assess coastal water quality according to the trophic level. Three nutrient data sets from eutrophic, mesotrophic and oligotrophic waters were used as the reference information for setting up a semi quantitative water quality scale (from 0 to 5) to express different nutrient loadings. The validity and sensitivity of the method was…	PubMed	Environ Monit Assess	41	3	233-46	Karydis, M.	1996
138	Not related	no	no	Sore throat management in general practice	This paper discusses primary care management of sore throat in the context of recent national 'consensus' guidelines from the Drugs and Therapeutics Bulletin. The guidelines advise taking a throat swab, using typical clinical features where swabs are not available, and suggest that antibiotics shorten the duration of symptoms and prevent complications. Systematic reviews and individual studies in…	PubMed	Fam Pract	13	3	317-21	Little, P.:/Williamson, I.	1996
139	Not related	no	no	Surgical principles and planning for the rheumatoid hand and wrist	Each surgical procedure available for the rheumatoid hand has a score card. The most indicated and necessary procedures include: extensor tenosynovectomy and Darrach for the impending or already ruptured extensor tendons; flexor tenosynovectomy and carpal tunnel release for the patient with impaired median nerve function; stabilization of the deformed unstable thumb with MP or IP arthrodesis; and…	PubMed	Clin Plast Surg	23	3	407-20	O'Brien, E. T.	1996
140	Not related	no	no	Technology Scorecard: are you up to date?		PubMed	Am J Nurs	96	12	23-8	Beaumont, E.	1996
141	Not related	no	no	The failure of triage criteria to identify geriatric patients with trauma: Results from the Florida Trauma Triage Study	Since 1990, Florida has used a uniform set of eight triage criteria, known as the trauma scorecard, for triaging adult patients with trauma to state- approved trauma centers. If any one of the eight criteria are met, paramedics classify the patient as a 'trauma alert' and transport to a state-approved trauma center. Widespread concern within the trauma care community that the scorecard was not pr…	Embase	Journal of Trauma - Injury, Infection and Critical Care	40	2	278-283	Phillips, S.:/Rond, Iii P. C.:/Kelly, S. M.:/Swartz, P. D.	1996
142	Not related	no	no	The need for pediatric-specific triage criteria: results from the Florida Trauma Triage Study	OBJECTIVE: The objective of the Florida Trauma Triage Study was to assess the performance of state-adopted field triage criteria. The study addressed three specific age groups: pediatric (age < 15 years), adult (age 15-54 years), and geriatric (age 55+ years). Since 1990, Florida has used a uniform set of eight triage criteria, known as the trauma scorecard, for triaging adult trauma patients to …	PubMed	Pediatr Emerg Care	12	6	394-9	Phillips, S.:/Rond, P. C., 3rd:/Kelly, S. M.:/Swartz, P. D.	1996
143	Not related	no	no	The role of quality measurement in a competitive marketplace	Quality measurement is not a new idea. However, in recent years, several new trends have gained prominence: greater interest in publicly reported information on quality of care, access to care, and patient satisfaction; an increased focus on health plans and integrated systems of care rather than on institutional providers and practitioners as the unit of observation; wide adoption of the techniq…	PubMed	Baxter Health Policy Rev	2		207-34	Epstein, A. M.	1996
144	Not related	no	no	A novel prognostic scoring system to predict late outcome after percutaneous balloon valvotomy in patients with severe mitral stenosis	We developed a prognostic scoring system to predict the outcome of follow-up after balloon mitral valvotomy. The system incorporates seven variables before valvotomy: age, New York Heart Association class, fluoroscopic calcification, echocardiographic score, cardiac rhythm, mitral regurgitation, and mitral valve area. Each variable was coded with either 0 or 1 and a total score was between 0 and …	Embase	American Heart Journal	134	4	772-778	He Ping, Zhang:/Ruiz, C. E.:/Allen, J. W.:/Lau, F. Y. K.	1997
145	Not related	no	no	Antibiotic optimization. An evaluation of patient safety and economic outcomes	BACKGROUND: Although numerous reports have described interventions designed to influence antibiotic utilization, to our knowledge none have been evaluated in a randomized study. METHODS: Adult inpatients receiving 1 or more of 10 designated parenteral antibiotics for 3 or more days during a 3-month period were randomized to an intervention (n = 141) and a control (n = 111) group using an unblocke…	Cochrane	Archives of internal medicine	157	15	1689-1694	Fraser, G. L.:/Stogsdill, P.:/Dickens, J. D.:/Wennberg, D. E.:/Smith, R. P.:/Prato, B. S.	1997
146	Not related	no	no	Comparison of face mask, head hood, and canopy for breath sampling in flow-through indirect calorimetry to measure oxygen consumption and carbon dioxide production of preterm infants < 1500 grams		Cochrane	Pediatric research	41	1	139-44	Bauer, K.:/Pasel, K.:/Uhrig, C.:/Sperling, P.:/Versmold, H.	1997
147	Not related	no	no	Economic issues in breast cancer care	Formal cost-effectiveness analyses assume a societal utilitarian perspective with the objective of maximizing net health benefit for members of a population within a limited level of resources. However, rarely are resources truly limited and cost-savings in one area reallocated to the most needy alternative. Therefore, most cost-effectiveness analyses have led to development of practice guideline…	Embase	Breast Journal	3	3 SUPPL.	32-35	Hillner, B. E.	1997
148	general health sector	unsure	Yes	Health care financial and quality measures: international call for a "balanced scorecard" approach		Google Scholar						1997
149	Not related	no	no	No	Over the past several years this journal has published numerous articles on the merits and benefits of effective resource management. Independently, these articles have supported the value of effective supply and materials management, management engineering and system restructuring, and clinical resource management in being able to save healthcare dollars by designing and injecting efficiencies i…	PubMed	J Healthc Resour Manag	15	10	44111	Rosenstein, A. H.	1997
150	Not related	no	no	No	Ensuring quality of cardiac care: Providers hoping to join Anthem Blue Cross Blue Shield's cardiac care network not only had to pass a stringent and complicated data-driven scorecard process, but once they were in they had to collect data on 400 different elements on CABG and PTCA. Here's how the data-intensive program works, plus some useful cardiology benchmarks on performance, complication rat…	PubMed	Data Strateg Benchmarks	1	3	40-2		1997
151	Not related	no	no	No	A validated case mix and severity adjusted performance measurement system and methodology are presented. Using this methodology in a user-friendly interactive interface, those who are interested in the performance of a hospital or providers within a hospital can easily identify areas for quality improvement.	PubMed	Qual Manag Health Care	6	1	61-9	Grana, J. R.:/Diamond, C. C.:/Kobylinski, R. W.:/McDermott, P. D.:/Hanchak, N. A.	1997
152	Not related	no	no	No		PubMed	Behav Healthc Tomorrow	6	5	27-31	Chisholm, M.:/Howard, P. B.:/Boyd, M. A.:/Clement, J. C.:/Hendrix, M. J.:/Reiss-Brennan, B.	1997
153	Not related	no	no	No	In the era of managed care, quality of medical care standards continue to materialize. Most of these standards have long, cumbersome, and complex rules. In light of such problematic rules, efficient ways of retrieving information for a computerized score card are needed. A technique for making such rules less difficult to use is to create Boolean expressions for each quality of care indicator. Th…	PubMed	Proc AMIA Annu Fall Symp			76-80	Marshall, J.:/Balas, E. A.:/Reid, J. C.	1997
154	Not related	no	no	No		PubMed	Am J Nurs	97	12	51-4	Beaumont, E.	1997
155	Not related	no	no	No	The authors report a system developed in the Department of Medicine of the University of Maryland School of Medicine to encourage members of the full-time faculty to assume greater responsibility for their compensation. A member of the department's administrative staff individually interviews each faculty member and fills out, with the member, a "scorecard" that contains the number of hours per m…	PubMed	Acad Med	72	1	23-9	Kastor, J. A.:/Mehrling, M. M.:/Mackowiak, P. A.:/Breault, P. W.	1997
156	Not related	no	no	No	The impact on quality of ward care provided by surgeons within two continuity schedules was assessed by explicit and implicit audit. In one schedule one surgeon provided care and in another a staff of surgeons provided care. The study included 214 consecutive inpatients. The study demonstrated that quality of ward care was unaffected by continuity schedule. In the single surgeon continuity schedu…	Cochrane	Ugeskrift for laeger	160	46	6644-6648	Sørensen, L. T.:/Frederiksen, H. J.:/Kjaergaard, J.	1998
157	Not related	no	no	No	OBJECTIVE: To evaluate the utility of a simple scoring system as a predictor of obtaining a positive throat culture for group A streptococci (GAS). DESIGN: Prospective descriptive study. Scores were assigned prior to the availability of the results of throat cultures. SETTING: Emergency department and walk-in clinic of the Children's Hospital of Pittsburgh. PATIENTS: Patients were 365 children be…	PubMed	Pediatr Emerg Care	14	2	109-11	Wald, E. R.:/Green, M. D.:/Schwartz, B.:/Barbadora, K.	1998
158	Not related	no	no	No	In the field of measuring patient satisfaction (in other words, the quality perceived subjectively by hospital patients) there is still a great need for more knowledge. Therefore, the Institute of Medical Computer Science and Biometry of the University of Rostock carried out a questioning of 497 patients at the Hospital for Internal Medicine of the University Rostock to measure the patient satisf…	PubMed	Gesundheitswesen	60	12	721-8	Olandt, H.:/Krentz, H.	1998
159	Not related	no	no	No	OBJECTIVES: In August 1993 a group of house staff and nursing staff at MetroHealth Medical Center formed a quality improvement team to evaluate the process of medical care on the inpatient wards. Using standard continuous quality improvement (CQI) methods, a team of medical interns, nurses, and other health professionals involved in patient care on the medicine inpatient service designed interdis…	Cochrane	Medical care	36	8 Suppl	AS4-12	Curley, C.:/McEachern, J. E.:/Speroff, T.	1998
160	Not related	no	no	No		PubMed	Bus Health	16	2	54	Schiff, L.	1998
161	Not related	no	no	No		PubMed	Healthc Strateg	2	6	43837	Weber, D. O.	1998
162	Not related	no	no	No	Studies of scoring rules for sore throat have failed to show that they lower antibiotic prescription rates. The authors studied the effect of an explicit decision-support tool, incorporating a modified score, on antibiotic-prescription decisions. Four hundred and fifty family physicians received an information package, a score card, and a recording form to use during one sore-throat encounter. Th…	PubMed	Med Decis Making	18	2	220-8	McIsaac, W. J.:/Goel, V.	1998
163	Not related	no	no	No	With increasing pressure to curb escalating costs in medical care, there is particular emphasis on the delivery of cardiovascular services, which account for a substantial portion of the current healthcare dollar spent in the United States. A variety of tools were used to improve performance at the University of Michigan Health System, one of the oldest university-affiliated hospitals in the Unit…	PubMed	Am J Manag Care	4	9	1300-9	Eagle, K. A.:/Moscucci, M.:/Kline-Rogers, E.:/Chaffee, B. W.:/Barry, P. A.:/Roberts, S.:/Froehlich, J.:/Cornish, L. A.:/Wurster, H.:/Deeb, G. M.	1998
164	Hosp/dep/unit/clinic	unsure	Yes	Success factors in hospital management	The hospital environment of most Western countries is currently undergoing dramatic changes. Competition among hospitals is increasing, and economic issues have become decisive factors for the allocation of medical care. Hospitals therefore require management tools to respond to these changes adequately. The balanced scorecard is a method of enabling development and implementation of a business s…	Embase	Der Chirurg; Zeitschrift für alle Gebiete der operativen Medizen	69	12	1305-1312	Heberer, M.	1998
165	Not related	no	no	No	OBJECTIVE: The purpose of this study was to describe relationships among adverse patient occurrences aggregated at the unit level of measurement. Relationships between adverse occurrences and a patient acuity measure were also described. BACKGROUND: Adverse patient occurrence data have been traditionally a major indicator of quality care in hospitals; however, few studies have examined relationsh…	PubMed	J Nurs Adm	28	5	62-9	Reed, L.:/Blegen, M. A.:/Goode, C. S.	1998
166	Not related	no	no	No	Managed care organizations in a highly competitive environment constantly face the pressure of improving their financial performance. At the same time, customers of the organization expect the organization to deliver high-quality outcomes and improve customer service. Payers expect the organization to develop innovative new products to meet their needs. This article presents an approach called "B…	PubMed	Manag Care Q	6	2	43838	Sahney, V. K.	1998
167	Not related	no	no	No		PubMed	Hosp Q	1	3	14-5, 17-23, 25	Helyar, C.:/Flett, J.:/Hundert, M.:/Fallon, G.:/Mosher, G.:/Crawford, R.	1998
168	Not related	no	no	No	The study applies the principles behind the SERVQUAL model and uses Donabedian's framework to compare and contrast Malta's public and private hospital care service quality. Through the identification of 16 service quality indicators and the use of a Likert-type scale, two questionnaires were developed. The first questionnaire measured patient pre-admission expectations for public and private hosp…	PubMed	Int J Health Care Qual Assur Inc Leadersh Health Serv	11	2020-04-05	127-33	Camilleri, D.:/O'Callaghan, M.	1998
169	Hosp/dep/unit/clinic	unsure	Yes	A strategic information system to facilitate the use of performance indicators in hospitals	Hospital management teams receive voluminous data from a wide variety of sources, but are unable to distill the essential data they require to make good decisions. We have used a methodology which helps teams define and use important management data coupled with an information system that makes this data accessible. Results of our evaluation indicate that the process of developing a balanced scor…	PubMed	Health Serv Manage Res	11	2	80-91	Gordon, D.:/Carter, M.:/Kunov, H.:/Dolan, A.:/Chapman, F.	1998
170	Not related	no	no	Cost-effective medicine: the financial impact that practice guidelines have on outpatient hospital charges in the emergency department	The objective of this study was to determine whether specific cost-effective guidelines based on a patient's chief complaint can significantly reduce outpatient hospital charges in the ED. A prospective randomized single-blinded clinical trial was conducted in an urban community hospital ED with a 14,000 annual census. The first phase of the study involved preintervention data collection. The sec…	Cochrane	The Journal of emergency medicine	16	2	215-219	Guterman, S. J.:/VanRooyan, M. J.	1998
171	general health sector	no	no	Ensuring quality care: what do you get for your money?	In the rush to produce balanced scorecards and outcomes measures, managed care organizations must recognize the need to better assess the clinical competencies of their contracted skilled nursing facilities. Health plan quality management staffs, although composed of gifted professionals, generally do not have sufficient skilled nursing facility (SNF)-related experience or knowledge to support ev…	PubMed	J Healthc Qual	20	5	16-9, 28	Altman, S.:/Conrad, S.	1998
172	Not related	no	no	Evaluation of a bed utilization system in a surgical nursing section	This research study evaluated a new bed utilization program established in the surgical nursing section at a major military medical facility. The study involved four wards with 83 beds before the new system was implemented, and three wards with 71 beds after the implementation. Five variables were identified as having an effect on the bed management program. These variables were time of discharge…	Cochrane	Military medicine	163	12	839-843	Rivers, F. M.:/Lavallee, S. M.:/Nenninger, K. M.:/Nichols, D.	1998
173	Not related	no	no	Evaluation of voice and speech following subtotal reconstructive laryngectomy	Subtotal reconstructive laryngectomy (SRL) can be used to preserve voice in the treatment of selected laryngeal carcinomas. This study was designed to analyze both voice and speech results achieved after SRL in 14 male patients, aged from 48 to 73 years. Surgery was performed between 1983 and 1993. Fundamental frequencies, ranges of frequency, intensities, and intensity ranges were established us…	PubMed	Eur Arch Otorhinolaryngol	255	7	371-4	Pastore, A.:/Yuceturk, A. V.:/Trevisi, P.	1998
174	Not related	no	no	Factors that influence patient satisfaction in the emergency department	This descriptive correlation study examined the satisfaction levels of urgent and nonurgent patients in relation to nursing care, the emergency department (ED) environment, ancillary services, and information received. The sample consisted of 28 subjects, with the majority of patients being very satisfied with nursing care. The primary area of concern was information about the length of waiting t…	PubMed	J Nurs Care Qual	13	2	31-7	Bruce, T. A.:/Bowman, J. M.:/Brown, S. T.	1998
175	Not related	no	no	Is the hospital budgetary allocation system useful for strategic management?	Due to the strong financial restraint imposed upon Public Health Organisations, managers are led to imagine new approaches in the field of management and analytical tools. More and more, building an efficient system to support management's need for better decisions appears as a priority. The Hopitaux Universitaires de Strasbourg (HUS) are involved in the Etude Nationale de Couts (ENC) since 1993.…	Embase	Journal d'Economie Medicale	16	2020-07-08	507-521	Penaud, M.:/Faujour, V.:/Biron, N.:/Nisand, G.:/Roeslin, N.	1998
176	Not related	no	no	Keeping score on HMOsA partial scorecard of HMO struggles in 1998		PubMed	Gastroenterology	115	5	1041b-1042		1998
177	Not related	no	no	Monitoring performance improvement using decision support systems	The increasing use of clinically integrated decision support systems is creating new opportunities for HIM professionals. Here's a look at how such a system was used by one team to monitor performance improvement activities.	PubMed	J ahima	69	10	36-9; quiz 41-2	Hohmann, S.:/Buff, E. L.:/Wietecha, G.	1998
178	Not related	no	no	Patient satisfaction: what you see is what you get. You can't improve it unless you know what patients think		PubMed	Trustee	51	10	43992	Ganey, R. F.:/Drain, M.	1998
179	Not related	no	no	Operating room time is a terrible thing to waste: an operating room work-improvement project		PubMed	Insight	23	2	43-7	Channel, D. A.:/Navarro, V. B.:/Kidwell, P. W.	1998
180	Not related	no	no	ORYX PLUS: what you must know about JCAHO's 'accelerated option'	Even though the deadline for participation in the Joint Commission's ORYX initiative has finally arrived, your hospital still has the option of participating in ORYX PLUS, the initiative's "accelerated option." But should it? Critics contend that the potential benefits of participation in ORYX PLUS are outweighed by its cost, labor requirements, disclosure requirements, and lack of relevance to s…	PubMed	Hosp Case Manag	6	3	41-3		1998
181	Not related	no	no	Outpatient waiting times: indicators of hospital performance?	We monitored outpatient waiting times at UK military hospitals over an 18-month period (September 1996-March 1998). The highest mean waiting times for Consultant appointment were in urology (19 weeks) and orthopaedics (18 weeks). The lowest mean waiting times were in psychiatry (3 weeks), ENT surgery (5 weeks) and rheumatology (6 weeks). Waiting times for surgical specialties were around 50% high…	PubMed	J R Army Med Corps	144	3	131-7	Croft, A. M.:/Lynch, P.:/Smellie, J. S.:/Dickinson, C. J.	1998
182	Not related	no	no	Patient and hospital characteristics associated with patient assessments of hospital obstetrical care	OBJECTIVES: The goals of this study were to examine the relationship of patient assessments of hospital care with patient and hospital characteristics. In addition, the authors sought to assess relationships between patient assessments and other patient-derived measures of care (eg, how much they were helped by the hospitalization and amount of pain experienced). METHODS: The authors surveyed 16,…	PubMed	Med Care	36	8 Suppl	As68-78	Finkelstein, B. S.:/Singh, J.:/Silvers, J. B.:/Neuhauser, D.:/Rosenthal, G. E.	1998
183	general health sector	unsure	Yes	Next generation quality, Part 2: Balanced scorecards and organizational improvement	Part 1 of this two-part series defined a new quality paradigm called the next generation quality model. This model applies the principles of the Malcolm Baldrige Criteria for Performance Excellence to clinical processes. The model's components are clinical pathways, variance management systems, stream-lined patient documentation, and continuous improvement. Part 2 extends the next generation qual…	PubMed	Top Health Inf Manage	19	2	22-9	Luttman, R. J.	1998
184	Not related	no	no	Pennsylvania's Focus on Heart Attack--grading the scorecard		PubMed	N Engl J Med	338	14	983-7	Jollis, J. G.:/Romano, P. S.	1998
185	Not related	no	no	Performance indicators. All quiet on the front line	Managers interviewed in hospital trusts, health authorities and regional offices believed performance indicators to be broadly helpful. But our study found evidence that the role of the current performance indicators is distinctly limited. The indicators are primarily used to highlight instances of exceptionally poor performance. Frontline staff, such as junior doctors, are often largely unaware …	PubMed	Health Serv J	108	5604	24-6	Goddard, M.:/Mannion, R.:/Smith, P.	1998
186	Not related	no	no	Physician financial incentives and feedback: failure to increase cancer screening in Medicaid managed care	OBJECTIVES: A randomized controlled trial evaluated the impact of feedback and financial incentives on physician compliance with cancer screening guidelines for women 50 years of age and older in a Medicaid health maintenance organization (HMO). METHODS: Half of 52 primary care sites received the intervention, which included written feedback and a financial bonus. Mammography, breast exam, colore…	Cochrane	American journal of public health	88	11	1699-1701	Hillman, A. L.:/Ripley, K.:/Goldfarb, N.:/Nuamah, I.:/Weiner, J.:/Lusk, E.	1998
187	Not related	no	no	Prognostic value of a new electrocardiographic method for diagnosis of left ventricular hypertrophy in essential hypertension	Objectives. We tested the prognostic value of a new electrocardiographic (ECG) method (Perugia score) for diagnosis of left ventricular hypertrophy (LVH) in essential hypertension and compared it with five standard methods (Cornell voltage, Framingham criterion, Romhilt-Estes point score, left ventricular strain, Sokolow-Lyon voltage). Background. Several standard ECG methods for assessment of LV…	Embase	Journal of the American College of Cardiology	31	2	383-390	Verdecchia, P.:/Schillaci, G.:/Borgioni, C.:/Ciucci, A.:/Gattobigio, R.:/Zampi, I.:/Porcellati, C.	1998
188	Not related	no	no	Quality determinants and hospital satisfaction. Perceptions of the facility and staff might be key influencing factors	Perceptions of service quality ultimately affect consumer satisfaction, but objective measures of quality can be hard to come by when evaluating the quality of clinical care in a hospital. To determine if dimensions other than those found in models such as SERVQUAL were at play, the authors undertook a survey of 472 consumers, who were divided into two groups: those who had been hospital patients…	PubMed	Mark Health Serv	18	1	18-22	Oswald, S. L.:/Turner, D. E.:/Snipes, R. L.:/Butler, D.	1998
189	Not related	no	no	Randomized controlled trial of physician-directed versus respiratory therapy consult service-directed respiratory care to adult non-ICU inpatients	Although current evidence suggests that respiratory care protocols can enhance allocation of respiratory care services while conserving costs, a randomized trial is needed to address shortcomings of available studies. We therefore conducted a randomized controlled trial comparing respiratory care for adult non-ICU inpatients directed by a Respiratory Therapy Consult Service (RTCS) versus respirat…	Cochrane	American journal of respiratory and critical care medicine	158	4	1068-1075	Stoller, J. K.:/Mascha, E. J.:/Kester, L.:/Haney, D.	1998
190	Not related	no	no	Reducing thrombolytic therapy time delays in the emergency department	A 1 year (1995) retrospective audit of all patients who were discharged or died, with a primary diagnosis of acute myocardial infarction (AMI) was conducted at Auburn Hospital, a level 4 district hospital in Sydney's western suburbs. After their first echocardiogram (ECG), 21 patients of 129 patients who had a primary diagnosis of AMI in the Emergency Department at this time were given thrombolyt…	PubMed	J Qual Clin Pract	18	2	99-107	Senior, J.:/Patel, N.	1998
191	Not related	no	no	Spider diagram helps hospital cut the fat using clinical quality and patient satisfaction data	A balancing act: When it became apparent that a 900-bed hospital in Detroit needed to cut costs to stay viable, leaders decided making across-the-board cuts would be as dangerous as making no cuts. Instead, they began measuring four different types of indicators on a new service-line basis using a spider diagram to ensure they were balancing the needs of administration, physicians, patients, and …	PubMed	Data Strateg Benchmarks	2	4	53-5		1998
192	Not related	no	no	A trial of baby check scoring system to identify high-risk infants in a polyclinic in Oman	The baby check score card was used in a busy polyclinic to identify babies with different grades of illness attending as out-patients. A total of 90 paediatric patients in the age group 1 to 6 months were screened during February to June 1995. These patients were seen by the junior physicians. They filled in the score card and graded the illness, as they perceived, into well or mild, moderate, an…	PubMed	J Trop Pediatr	44	4	218-21	Chandran, S.:/Sunita, K.:/Nair, A. K.:/Elbualy, M. S.	1998
193	Not related	no	no	Technology scorecard. Wound care science at the crossroads		PubMed	Am J Nurs	98	12	16-8, 20-1	Beaumont, E.:/Anderson-Dam, M.	1998
194	Hosp/dep/unit/clinic	unsure	Yes	The balanced scorecard solution at Peel Memorial Hospital	The current environment for healthcare organizations contains many forces demanding unprecedented levels of change. These forces include changing demographics, increased customer expectations, increased competition, and intensified governmental pressure. Meeting these challenges will require healthcare organizations to undergo fundamental changes and to continuously seek new ways to create future…	Embase	Journal of Healthcare Management	43	3	263-280	Chow, C. W.:/Ganulin, D.:/Haddad, K.	1998
195	general health sector	unsure	Yes	The role and application of the balanced scorecard in healthcare quality management	To connect practices, outcomes, quality, value, and costs, healthcare organizations must start using a balanced scorecard. A balanced scorecard is a set of measures that reveals the interdependency of the organization, its employees, and its patients. It thus serves as a balanced perspective on the organization for senior management to use in designing, developing, deploying, and directing the st…	PubMed	J Healthc Qual	20	1	44107	Castaneda-Mendez, K.:/Mangan, K.:/Lavery, A. M.	1998
196	Not related	no	no	The Taps Project 40: quality of care provisions for the elderly mentally ill--traditional vs alternative facilities	The study evaluates some aspects of care reprovision for psychogeriatric patients. Seven hospital wards are compared with four community settings, established as part of the reprovision programme for Friern Hospital in London. Each facility was assessed for policy and programme, social climate and physical characteristics; staff attitudes in regard to their tasks, training needs and job satisfact…	PubMed	Int J Geriatr Psychiatry	13	4	225-34	Wills, W.:/Trieman, N.:/Leff, J.	1998
197	Not related	no	no	The Toronto Academic Health Science Council Management Practice Atlas		PubMed	Hosp Q	1	3	26-34	Pink, G. H.:/Freedman, T. J.	1998
198	Not related	no	no	The wine scorecard		PubMed	Harv Womens Health Watch	5	9	7		1998
199	Not related	no	no	TQI in the Albuquerque Veterans Affairs Medical Center's long-term oxygen therapy program	BACKGROUND: Long-term oxygen therapy (LTOT) is the only treatment demonstrated to prolong the life of patients with chronic obstructive pulmonary disease. In November 1994, a multidisciplinary total quality improvement (TQI) team composed of the involved hospital services was established to reorganize and improve the LTOT program at the Albuquerque Veterans Affairs Medical Center (AVAMC), Albuque…	PubMed	Jt Comm J Qual Improv	24	4	203-11	Montner, P.:/Sergent, M.:/Case, E.:/Douglas, M.:/Griego, E.:/Martinez, F.:/Jaramillo, B.:/Tarasenko, P.	1998
200	Not related	no	no	Using benchmarking to support performance improvement efforts	Successful benchmarking can create opportunities to improve performance through discovering best practices. The author offers an overview of benchmarking and best practices and how they apply to HIM--and ways to get started on your own.	PubMed	J ahima	69	10	26-8	Berry, T. B.	1998
201	Not related	no	no	Using hospital performance data in quality improvement: the Cleveland Health Quality Choice experience	BACKGROUND: Cleveland Health Quality Choice is a regional initiative to assess hospital performance which was implemented in 1989. The project developed and validated CHOICE, a severity adjustment system that includes diagnosis-specific models for medical, surgical, and obstetrical patients which are based on clinical data abstracted from patients' medical records. METHODOLOGY: Since 1992 Clevela…	PubMed	Jt Comm J Qual Improv	24	7	347-60	Rosenthal, G. E.:/Hammar, P. J.:/Way, L. E.:/Shipley, S. A.:/Doner, D.:/Wojtala, B.:/Miller, J.:/Harper, D. L.	1998
202	Hosp/dep/unit/clinic	unsure	Yes	Using the balanced scorecard to align strategy and performance in long-term care	The Sisters of Charity of Ottawa Health Service (SCOHS) is a Canadian health care corporation that has adapted Kaplan and Norton's balanced scorecard to enhance strategic management and measurement in a multisite health care facility comprising long term care, continuing complex care, rehabilitative services, palliative care and ambulatory care. This article discusses how the SCOHS has incorporat…	PubMed	Healthc Manage Forum	11	3	33-8	Macdonald, M.	1998
203	Not related	no	no	Women's perceptions of quality and benefits of postpartum care	Increased competition in the United States has led to increased interest in women's perceptions of their obstetric experience. Family-centered postpartum care (FCPPC) was originated to improve women's perceptions of care quality. This study examined differences in and the hypothesized relationship between quality and beneficence in a group receiving traditional postpartum care (TPPC) and a group …	PubMed	J Nurs Care Qual	13	2	21-30	Hunter, M. A.:/Larrabee, J. H.	1998
204	Not related	no	no	[Are sanitation services complaints an indicator of quality of care?]	A retrospective analysis of 211 consecutive complaints treated at the Direction of Health and Social Assistance of Paris was undertaken in order to specify the nature of the complaints and to evaluate their pertinence as an indicator of quality of care. The majority of complaints concern public and private health establishments, in particular surgery and psychiatric services. Although the study c…	PubMed	Sante Publique	11	3	253-69	De Vernejoul, N.:/Gottot, S.:/Freund, R.:/Quidu, F.:/Bigorie, A.	1999
205	Not related	no	no	[The quality assessment from the minimum basic hospital discharge data set]	INTRODUCTION: Risk adjustment is essential before comparing patient outcomes across hospitals. With this aim several risk adjustment systems have been developed, including the well-known diagnosis related groups. MATERIAL AND METHODS: Narrative review on risk assessment framework from administrative databases, including data quality and system pitfalls. RESULTS: The risk adjustment systems develo…	PubMed	Rev Neurol	29	7	651-61	Peiro, S.:/Librero, J.	1999
206	Not related	no	no	10 ANA quality indicators for acute care settings		PubMed	Healthc Benchmarks	6	12	138-9		1999
207	Not related	no	no	A classification scheme for outcome indicators	PURPOSE: To provide a framework for classifying outcome indicators for a more comprehensive view of outcomes and quality. METHODS: Review of outcomes literature published since 1974 from medicine, nursing, and health services research to identify indicators. Outcome indicators were clustered inductively. FINDINGS: Three groups of outcome indicators were identified: patient-focused, provider-focus…	PubMed	Image J Nurs Sch	31	4	381-8	Jennings, B. M.:/Staggers, N.:/Brosch, L. R.	1999
208	Not related	no	no	A model of efficient and continuous quality improvement in a clinical setting	OBJECTIVE: To establish a system of Continuous Quality Improvement (CQI) which does not require substantial resources in a clinical setting. SETTING: A busy department of obstetrics and gynaecology. METHODS: The system is based on seven elements: (i) comprehensive accumulation of data; (ii) involvement of all faculty members and the majority of residents; (iii) continuous monitoring of processes …	PubMed	Int J Qual Health Care	11	3	227-32	Glezerman, M.:/Witznitzer, A.:/Reuveni, H.:/Mazor, M.	1999
209	Not related	no	no	Abnormal cardiac nerve function in syndrome X	Syndrome X is likely to be caused by a dysfunction of small coronary arteries. Several authors suggested that an increased adrenergic activity could be involved in the pathogenesis of syndrome X, but studies investigating this topic by indirect methods led to conflicting results. We directly investigated cardiac sympathetic nerve function in syndrome X by myocardial radionuclide studies with 123I…	Embase	Herz	24	2	97-106	Lanza, G. A.	1999
210	Not related	no	no	Implementation of the ANA report card	A major challenge in healthcare today is measuring the quality of care. To explore nursing's contribution to patients in acute care settings, the American Nurses Association commissioned the development of the "Nursing Report Card." This study explored whether these report card indicators capture quality care. The convenience sample comprised 1,500 patients and 300 nurses from 16 units at an acad…	PubMed	J Nurs Adm	29	6	48-54	Moore, K.:/Lynn, M. R.:/McMillen, B. J.:/Evans, S.	1999
211	Not related	no	no	Data-hungry physicians drive unique outcomes program		PubMed	Data Strateg Benchmarks	3	3	33-7		1999
212	Not related	no	no	An update on JCAHO: what you need to know to prepare for your next survey		PubMed	ED Manag	11	6	61-7		1999
213	medical project/program/disease	no	no	A balanced scorecard approach to quality improvement in a renal transplant program		PubMed	Nephrol News Issues	13	8	19, 23-6	Colaneri, J.	1999
214	Not related	no	no	Effects of the acute care nurse practitioner role on epilepsy monitoring outcomes	This study demonstrated the effectiveness of the implementation of the Acute Care Nurse Practitioner (ACNP) role in the management of patients with seizure disorders in an Epilepsy Monitoring Unit. Findings indicated that the ACNP, functioning in an expanded role in the epilepsy program, can make a substantial contribution to organizational outcomes. This is achieved through patient satisfaction …	Cochrane	Outcomes management for nursing practice	3	4	161-166	Sarkissian, S.:/Wennberg, R.	1999
215	unsure	unsure	Yes	A really balanced scorecard		PubMed	Health Forum J	42	3	64-7	MacStravic, S.	1999
216	Not related	no	no	Customer service: moving from slogan to point of differentiation	To make its commitment to customer-centered care real, Dean Medical Center interviewed patients and created a "Vital Signs" scorecard. Performance is now measured according to those key areas specified by patients. Face-to-face communication from upper management to all employees and employee training has facilitated the program.	PubMed	Med Group Manage J	46	5	34-8	Thies, S.	1999
217	Not related	no	no	Best practices: what works?		PubMed	J ahima	70	7	61-6	Carrier, D.	1999
218	general health sector	unsure	Yes	'Balanced Scorecard' helps fix Overlake strategic plan	Key points. A viable strategic plan includes well-defined performance measures and targets. Kaplan & Norton's "Balanced Scorecard" is a useful (but not widely used) tool to help hospitals in the strategic planning process. A viable strategic plan requires input from all of a hospital's "stakeholders." Make the planning process fun, visual, and interactive.	PubMed	Healthc Benchmarks	6	9	103-5		1999
219	general health sector	unsure	Yes	Balanced scorecards gaining favor, but few health care systems have implemented them	Ready to implement balanced scorecards to measure your organization's performance? Here are tested ways to set performance goals and establish measures that work. And read what experts say are the 10 guidelines for implementing effective scorecards.	PubMed	Data Strateg Benchmarks	3	2	25-8, 17		1999
220	Not related	no	no	Data trends. Assessing value in healthcare services		PubMed	Healthc Financ Manage	53	7	69		1999
221	Hosp/dep/unit/clinic	no	no	Building a balanced scorecard for a burn center	The Balanced Scorecard provides a model that can be adapted to the management of any burn center, burn service or burn program. This model enables an organization to translate its mission and vision into specific strategic objectives across the four perspective: (1) the financial perspective; (2) the customer service perspective; (3) the internal business perspective; and (4) the growth and learn…	PubMed	Burns	25	5	431-7	Wachtel, T. L.:/Hartford, C. E.:/Hughes, J. A.	1999
222	Not related	no	no	Development of a renal transplant clinical pathway: one hospital's journey	Mounting pressures to resolve multiple challenges related to quality, cost, and access in a resource-driven, customer-focused health care environment have compelled clinicians to develop innovative strategies to provide cost-effective, state-of-the-art care. Targeted patient groups include those associated with high cost, high volume, or high resource use. Patients undergoing renal transplantatio…	PubMed	AACN Clin Issues	10	2	270-84	Darrikhuma, I. M.	1999
223	Not related	no	no	Difference between observed and predicted length of stay as an indicator of inpatient care inefficiency	OBJECTIVES: To evaluate the performance of the difference between observed and predicted length of stay (OLOS-PLOS) as an inefficiency of care indicator for inpatients. SETTING: The Internal Medicine and the General Surgery departments of Hermanos Ameijeiras Hospital in Havana. DESIGN AND STUDY PARTICIPANTS: Two sets of clinical histories were needed for each department: one for deriving the pred…	PubMed	Int J Qual Health Care	11	5	375-84	Jimenez, R.:/Lopez, L.:/Dominguez, D.:/Farinas, H.	1999
224	Not related	no	no	Efficiency. Measured response	An analysis of the activity of 75 acute hospitals over the period 1991-96 using data envelopment analysis shows that, while overall productivity increased, the efficiency of individual hospitals did not. A small decrease in the efficiency of individual hospitals was found in the last four years studied. An analysis of quality of care over the same period suggests that gains in volume of services …	PubMed	Health Serv J	109	5682	28-9	Hollingsworth, B.:/Maniadakis, N.:/Thanassoulis, E.	1999
225	Not related	no	no	Examine your emergency department, stat! ED is key to hospital reputation	Hospitals say meeting patient expectations in the emergency department (ED) is key to survival. The best indicator of patient satisfaction in the ED is waiting times, which seem to matter more to some patients than clinical expertise. Few national standards on emergency waiting times exist; your best bet for benchmarking is to identify better performers such as the hospitals in this special repor…	PubMed	Healthc Benchmarks	6	2	13-5		1999
226	Not related	no	no	Financial incentives for ambulatory care performance improvement	BACKGROUND: Measuring and improving the quality of care while curtailing costs are essential objectives in capitated care. As patient care moves from the hospital to outpatient settings, quality management resources must be shifted to ambulatory care process improvement. The Quality Improvement and Efficiency Financial Incentives Program at Stanford University Medical Center was adopted to increa…	PubMed	Jt Comm J Qual Improv	25	5	223-38	Hopkins, J. R.	1999
227	Not related	no	no	Health care data and their sources	This article outlines the types of health care data currently available from internal and external sources. It describes utilization, outcomes, and financial data. It focuses on information available through computer abstract hospital databases. It provides information concerning the sources and content of these databases.	PubMed	J Nurs Care Qual	Spec No		44036	Lagoe, R. J.:/Kurtzig, B. S.:/Hohner, V. K.	1999
228	Not related	no	no	Healthy dose of data helps California hospital save millions		PubMed	Health Manag Technol	20	11	30-1, 37	Dawson, S.	1999
229	Not related	no	no	How one award team makes its decisions		PubMed	Hosp Peer Rev	24	5	77-9		1999
230	Not related	no	no	Improving on-time performance in health care organizations: a case study	In this paper, we propose a strategy to build a measurement system that helps improve on-time performance in health care organizations. We analyze the measurement system for monitoring the performance of daily start times of first surgeries in a U.S. hospital. Although surgeons appear to be the main cause of delay, efforts to improve their on-time performance alone are not sufficient to improve o…	PubMed	Health Care Manag Sci	2	1	27-34	Lapierre, S. D.:/Batson, C.:/McCaskey, S.	1999
231	Not related	no	no	Integration of generic indicators for quality management in hospital information systems	Hospital information systems may contribute in different ways to quality management activities such as monitoring of quality indicators. Most existing quality management activities in hospitals are adjusted to a special medical field or particular disease. These activities often run simultaneously with other procedures and the documentation of patient care. To determine an interdisciplinary integ…	PubMed	Int J Med Inform	55	3	179-88	Rath, S.:/Heuer, C.:/Alle, W.:/Bach, A.:/Bischoff, B.:/Bonsanto, M. M.:/Borneff-Lipp, M.:/Brussau, J.:/Haux, R.:/Kunze, S.:/Linderkamp, O.:/Middeke, M.	1999
232	Not related	no	no	Measuring quality in hospitals: is there a difference between for-profits and not-for-profits?	Health care professionals agree that by measuring quality, improvements can be made in care delivery. There are measurable differences between not-for-profit and for-profit hospitals, both in public perception and care outcomes. The ability by consumers, insurers and providers to easily access quality data will drive the health care industry to take a quality focus in their daily business. Qualit…	PubMed	Qual Manag Health Care	7	4	51-9	Huffman, J.:/Miller, M.:/Simmons, C.:/Simpson, B.	1999
233	Not related	no	no	Medicare risk contracting: analyzing managed care for the aging population in the USA	This paper focuses on Medicare risk contracting in the USA. The issue of the current method of reimbursement versus Medicare risk contracting is explored. Risk sharing and payment mechanisms are described and analyzed. The strengths and weaknesses (score-card) of Medicare beneficiaries entering HMOs are reviewed. Finally, the issue of selection bias in Medicare HMOs is discussed regarding future …	PubMed	Int J Health Care Qual Assur Inc Leadersh Health Serv	12	1	25-8	Rivers, P. A.:/Asubonteng, C. A.:/Bumpus, M.:/Munchus, G.	1999
234	Not related	no	no	Mission statement content and hospital performance in the Canadian not-for-profit health care sector	This article presents the findings from an exploratory research study that assessed the content and impact of mission statements in 103 Canadian not-for-profit health care organizations. The study especially sought to determine if a relationship existed between selected mission statement components and various hospital performance indicators.	PubMed	Health Care Manage Rev	24	3	18-29	Bart, C. K.:/Tabone, J. C.	1999
235	Not related	no	no	New-generation marketing thrust grows in competitive southern CA		PubMed	Healthc Strateg	3	11	43837	Southwick, K.	1999
236	Not related	no	no	Patient satisfaction and administrative measures as indicators of the quality of mental health care	OBJECTIVE: Although measures of consumer satisfaction are increasingly used to supplement administrative measures in assessing quality of care, little is known about the association between these two types of indicators. This study examined the association between these measures at both an individual and a hospital level. METHODS: A satisfaction questionnaire was mailed to veterans discharged dur…	PubMed	Psychiatr Serv	50	8	1053-8	Druss, B. G.:/Rosenheck, R. A.:/Stolar, M.	1999
237	unsure	unsure	Yes	Lehigh Valley Hospital's scorecard program		PubMed	Qual Lett Healthc Lead	11	6	44137		1999
238	Not related	no	no	On measuring the hospital cost/quality trade-off	This paper explores the relationship between cost and quality of hospital care. A total operating cost function is estimated for 137 US Department of Veterans Affairs hospitals for 1988-1993 using three rate-based measures of quality as regressors. The high likelihood of the existence of measurement error in quality in the cross section leads to the application of novel instrumental variable tech…	PubMed	Health Econ	8	6	509-20	Carey, K.:/Burgess, J. F., Jr.	1999
239	Not related	no	no	Patient assessments of hospital maternity care: a useful tool for consumers?	OBJECTIVE: To examine three issues related to using patient assessments of care as a means to select hospitals and foster consumer choice-specifically, whether patient assessments (1) vary across hospitals, (2) are reproducible over time, and (3) are biased by case-mix differences. DATA SOURCES/STUDY SETTING: Surveys that were mailed to 27,674 randomly selected patients admitted to 18 hospitals i…	PubMed	Health Serv Res	34	2	623-40	Finkelstein, B. S.:/Harper, D. L.:/Rosenthal, G. E.	1999
240	Not related	no	no	Patient satisfaction with quality of care in a hospital system in Qatar	This article presents the results of a patient satisfaction survey carried out in an acute care hospital complex in Doha, Qatar, in the Middle East. The objectives were to determine the level of patient satisfaction as follows: in general, in 18 different patient areas and services, for Qatar citizens and noncitizens, among patients with different sociodemographic characteristics, and in technica…	PubMed	J Healthc Qual	21	1	28-9, 32-6, 41	McGivern, S. A.	1999
241	Not related	no	no	Prescription noncompliance: contribution to emergency department visits and cost	We randomly surveyed 100 patients in the acute care section of a large urban university hospital Emergency Department (ED) on 6 days with regard to the existence of and reasons for prescription noncompliance. Noncompliance was considered a major factor contributing to the ED visit if: (1) no medications had been taken for at least 48 h before the ED visit; (2) the medications, when previously tak…	Cochrane	The Journal of emergency medicine	17	5	909-912	Olshaker, J. S.:/Barish, R. A.:/Naradzay, J. F.:/Jerrard, D. A.:/Safir, E.:/Campbell, L.	1999
242	Not related	no	no	Pressure ulcers: are you aware?		PubMed	J Nurs Adm	29	4	17, 32	Hall, C. M.	1999
243	Not related	no	no	Provider group characteristics & quality report card performance: a cross-sectional study in a managed care setting	We describe 1 health plan's annual, incentive-based, provider group quality report card (Scorecard) and identify trends in Scorecard performance among 142 California provider groups. We explore variation in Scorecard performance by provider group characteristics. Scorecard evaluates provider groups on standardized measures of performance including preventive screening, patient satisfaction, and q…	PubMed	Am J Med Qual	14	3	138-45	Simon, L. P.:/Belman, M. J.:/Tom, E.:/Rideout, J.	1999
244	Not related	no	no	Southern hospitals keep the heat on	Southern hospitals continue four-year reign at top of HCIA/Mercer 100 Top Hospitals list. Fierce managed care competition in some Southern states results in top-notch care. In the West, study found that lengths of stay are actually rising as levels of managed care increase.	PubMed	Healthc Benchmarks	6	6	64-7		1999
245	Not related	no	no	Top 100 hospitals	What sets high-performing hospitals apart from the rest of the pack? Despite dwindling Medicare revenues, they manage to get by on whatever they can get. The facilities that performed best clinically and operationally are also far more profitable than the industry at large, and they're doing it despite a sicker patient census than the national norm. Those are among the findings in our report on t…	PubMed	Mod Healthc	29	50	20-4, 28-9	Morrissey, J.	1999
246	general health sector	unsure	Yes	Performance management--the balanced scorecard: a framework for managing complex and rapid change		PubMed	Strateg Healthc Excell	12	11	43837	Weber, D.	1999
247	mis/mt	no	no	Strategic management of an electronic patient record project using the balanced scorecard		PubMed	J Healthc Inf Manag	13	3	113-23	Gordon, D.:/Geiger, G.	1999
248	Not related	no	no	Studying patient satisfaction: patient voices of quality	The purpose of this qualitative research study was to describe the lived experience and satisfaction of 20 patients after discharge from two acute care rural hospitals. Issues involved in measuring patient satisfaction are discussed in this article. Results of the research are discussed within the themes of (1) knowledgeable watchfulness, (2) thoughtful presencing, and (3) hospital: home and home…	PubMed	Outcomes Manag Nurs Pract	3	2	67-72	Redmond, G. M.:/Sorrell, J. M.	1999
249	Not related	no	no	The process of outcomes management in an acute care facility	Outcomes reports evaluate the care given to a patient population. The establishment of a system to collect, analyze, and report outcomes is essential because regulatory agencies require that comparisons of outcomes be made externally. The outcomes manager at Mission Hospital Regional Medical Center facilitated a team to evaluate the patient in active labor. The focus was to establish a process of…	PubMed	Nurs Adm Q	24	1	75-89	Peters, C.:/Cowley, M.:/Standiford, L.	1999
250	Not related	no	no	The use of "clinic room" presentation as an educational tool in the ambulatory care setting	OBJECTIVE: To evaluate the utility of "clinic room" case presentation in the ambulatory care setting. BACKGROUND: Neurology is increasingly an outpatient specialty. The transition from ward to clinic presents challenges for student and resident education. Interaction between attending physician and trainee is limited by busy patient schedules. New educational strategies must be developed to addre…	Cochrane	Neurology	52	2	317-320	Smith, A. G.:/Bromberg, M. B.:/Singleton, J. R.:/Forshew, D. A.	1999
251	mis/mt	no	no	The use of the Balanced ScoreCard (BSC) in the model for investment and evaluation of medical information systems	This paper describes the use of the Balanced ScoreCard (BSC) in the MIEMIS meso-model (Model for Investment and Evaluation of Medical Information Systems). The scope of the MIEMIS model is to integrate the evaluation process into the whole lifecycle of an information system using both a prospective and a retrospective approach. We conclude, that the MIEMIS-model has benefited from implementing th…	PubMed	Stud Health Technol Inform	68		110-4	Niss, K. U.	1999
252	Hosp/dep/unit/clinic	unsure	Yes	The "Balanced Scorecard": development and implementation in an academic clinical department	If quality medical education is to survive in the increasingly competitive marketplace, medical schools need to adopt new tools that measure the value of all initiatives, both financial and non-financial, so that they can make informed decisions about their missions and future direction. The authors describe a tool of this kind called the Balanced Scorecard (originally created for traditional bus…	PubMed	Acad Med	74	2	114-22	Rimar, S.:/Garstka, S. J.	1999
253	general health sector	unsure	Yes	The five "S" levels of enterprise health	Whether pride, necessity, or inattention is at the root, some "slowly boiling" physicians find themselves working harder for fewer compensations of all sorts, and may not be fully cognizant of their circumstances. This article helps to diagnose and manage the health of physicians' practices and/or related enterprises. There are five levels of enterprise health, ranging from success (S-1) to shutd…	PubMed	Physician Exec	25	3	25-9	Beauchamp, G. R.	1999
254	Not related	no	no	Top 100 hospitals. Big isn't really better, study shows		PubMed	OR Manager	15	2	19-20		1999
255	Not related	no	no	Use of an open-ended question to supplement a patient satisfaction questionnaire in a medical residents' clinic	OBJECTIVES: To determine (1) the proportion of responses to an open-ended question related to patient satisfaction that could be categorized into 1 or more of 9 previously developed domains of out-patient care and (2) whether any other important aspects of care could be identified by adding the open-ended question to a satisfaction questionnaire. STUDY DESIGN: A 3-month observational study was do…	PubMed	Am J Manag Care	5	12	1542-9	Bialor, B. D.:/Musial, J. L.:/Rojas, G. E.:/Fagan, M. J.	1999
256	Not related	no	no	Using a quality scorecard to measure and improve medical groups' performance	BACKGROUND: Blue Cross of California (BCC) uses an annual Quality Scorecard to measure performance of participating medical groups (PMGs) and independent practice associations (IPAs). The scorecard provides information to the PMGs/IPAs on their performance in several domains relative to the average network score. BCC pays annual bonuses to PMGs/IPAs with superior quality performance. A structured…	PubMed	Jt Comm J Qual Improv	25	5	239-51	Belman, M. J.:/Payne-Simon, L.:/Tom, E.:/Rideout, J.	1999
257	Not related	no	no	Using employer purchasing power to improve the quality of perinatal care	Large employers have become increasingly involved in helping to set the agenda for quality measurement and improvement. Moreover, they are beginning to hold health care organizations accountable for their performance through marketplace incentives, including the public reporting of comparative quality data and the linkage of reimbursement to performance on quality measures. The Pacific Business G…	PubMed	Pediatrics	103	1 Suppl E	248-54	Castles, A. G.:/Milstein, A.:/Damberg, C. L.	1999
258	Not related	no	no	Wellness works: community service health promotion groups led by occupational therapy students	OBJECTIVE: In the context of a group process course, occupational therapy students learned health promotion skills through working on personal wellness goals and leading community-based health promotion groups. The groups targeted topics such as smoking cessation, improving diet, reducing stress through yoga, meditation, tai chi chuan, ROM (Range of Motion) Dance, aerobics, and a variety of other…	PubMed	Am J Occup Ther	53	6	566-74	Scott, A. H.	1999
259	general health sector	unsure	Yes	Use of the balanced scorecard to improve the quality of behavioral health care	As the debate over managed care continues, measuring quality has increasingly become a focus in health care. One approach to measuring quality is the use of a scorecard, which summarizes a critical set of indicators that measure the quality of care. The author describes the Balanced Scorecard (BSC), a tool developed for use in businesses to implement strategic plans for meeting an organization's …	PubMed	Psychiatr Serv	50	12	1571-6	Santiago, J. M.	1999
260	Not related	no	no	[Assessment of day surgery in a district training hospital: safety, efficacy and patient's satisfaction]	OBJECTIVE: To assess the quality of day surgery in the St. Antonius Hospital in Nieuwegein, the Netherlands. DESIGN: Prospective and descriptive. METHODS: During one year all patients treated by general surgeons in ambulatory surgery of the St. Antonius Hospital, Nieuwegein, the Netherlands (breast surgery (n = 232), hernia repair (n = 143), varicose vein surgery (n = 137), lymph node or lump exc…	PubMed	Ned Tijdschr Geneeskd	144	40	1919-23	Wasowicz, D. K.:/Schmitz, R. F.:/Go, P. M.	2000
261	Not related	no	no	[Evaluation of inpatient satisfaction. Comparison of different survey methods]	OBJECTIVES: To assess the impact of patient satisfaction survey method on response rate, data quality and satisfaction. PATIENTS AND METHODS: Four modes of data collection were assessed during a randomized trial that included 400 inpatients discharged from a teaching hospital. RESULTS: The response rate was 58% within the mail survey group (72% with follow-up letter) versus 73% and 81% within the…	Cochrane	Presse medicale (Paris, France : 1983)	29	20	1112-1114	Labarère, J.:/François, P.:/Bertrand, D.:/Fourny, M.:/Olive, F.:/Peyrin, J. C.	2000
262	Not related	no	no	[External quality assurance of inpatient treatment in schizophrenia. results of a multicenter study]	Due to legal regulations, external quality assurance is mandatory in Germany. Supported by the German Health Ministry (BMG), we present the results of a multicenter study in four hospitals with different structures on 1042 inpatients with the tracer diagnosis of schizophrenia (ICD 10). We defined disease-specific indicators of structure, process, and outcome quality, developed an assessment instr…	PubMed	Nervenarzt	71	5	364-72	Janssen, B.:/Burgmann, C.:/Habel, U.:/Held, T.:/Hoff, P.:/Janner, M.:/Mecklenburg, H.:/Pruter, C.:/Ruth, A.:/Sass, H.:/Schneider, F.:/Gaebel, W.	2000
263	Not related	no	no	[Patients' opinions about day cataract surgery in a general hospital]	OBJECTIVE: To evaluate the patient satisfaction as a performance indicator of quality of health care delivery in outpatient cataract surgery. PATIENTS AND METHODS: We performed a prospective study using a questionnaire containing 14 items (preoperative work-up, administrative formalities, local anesthesia..) evaluating all the phases of ambulatory surgery for cataract. RESULTS: We collect 75 resp…	PubMed	Tunis Med	78	4	266-9	Mili-Boussen, I.:/Ben Romdhane, B.:/Beltaief, O.:/Mzali, H.:/Ben Moallem, H.:/Aljane,:/Chkir, R.:/Hamdouni, M.:/Zhioua, R.:/Ouertani, A.	2000
264	Not related	no	no	A review of trauma systems using the Calgary model	Surgeons caring for severely injured patients have witnessed tremendous change over the past 2 decades with the rapid evolution of trauma systems. This paper describes the evolution of trauma systems in Canada, using the one in Calgary as a model. Canadian system guidelines were produced by the Trauma Association of Canada in 1993. Participation in Canadian accreditation is accelerating as increa…	PubMed	Can J Surg	43	1	23-8	Kortbeek, J. B.	2000
265	Not related	no	no	Are report cards measuring up?		PubMed	J ahima	71	10	28-35; quiz 37-8	Spath, P. L.	2000
266	Not related	no	no	Assessing the impact of total quality management and organizational culture on multiple outcomes of care for coronary artery bypass graft surgery patients	OBJECTIVES: To assess the impact of total quality management (TQM) and organizational culture on a comprehensive set of endpoints of care for coronary artery bypass graft surgery (CABG) patients, including risk-adjusted adverse outcomes, clinical efficiency, patient satisfaction, functional health status, and cost of care. METHODS: Prospective cohort study of 3,045 eligible CABG patients from 16 …	PubMed	Med Care	38	2	207-17	Shortell, S. M.:/Jones, R. H.:/Rademaker, A. W.:/Gillies, R. R.:/Dranove, D. S.:/Hughes, E. F.:/Budetti, P. P.:/Reynolds, K. S.:/Huang, C. F.	2000
267	Not related	no	no	Benchmark hospital performance against this on-line tool		PubMed	Capitation Rates Data	5	9	99-101		2000
268	Not related	no	no	Breakthrough of the year. Scorecard '99		PubMed	Science	290	5500	2223		2000
269	Not related	no	no	Cardiovascular outcomes initiative: case studies in performance improvement	Multidisciplinary health care teams are trying to change practice in ways that will improve patient outcomes. Three case studies are presented that demonstrate such practice changes. The practice changes involved a multidisciplinary team working toward commonly defined goals over an 18-month period. Several goals were attained, and lessons learned are presented. Nursing staff played a significant…	PubMed	Outcomes Manag Nurs Pract	4	3	110-5; quiz 115-6	Duffy, J. R.	2000
270	Not related	no	no	Cell biology. Stem cell scorecard	As researchers continue to explore the potential uses of stem cells obtained from a variety of sources (see main text), governments around the world are grappling with whether to allow research on stem cells derived from human embryos. Governments are cautious yet increasingly open to the new research, which may eventually yield treatments for a variety of diseases from Parkinson's to diabetes.	PubMed	Science	290	5497	1673	Vogel, G.	2000
271	general health sector	no	no	Championship management for healthcare organizations	Stakeholders will put increasing pressure on integrated health systems (IHS) for measured performance, demanding data on quality and patient satisfaction, while simultaneously pressing for lower cost. The changes to Joint Commission on Accreditation of Healthcare Organizations (Joint Commission) and the growing importance of the National Committee on Quality Assurance (NCQA) are simply forerunner…	PubMed	J Healthc Manag	45	1	17-30; discussion 30-1	Griffith, J. R.	2000
272	Not related	no	no	Commentary: quality of care and cost containment are the hospital-based ambulatory surgery challenges for the future	Cost containment and quality of care represent the most important objectives of all health care professionals. Because of its progressive growth over the past decade, ambulatory surgery has become an area where these 2 issues need to be addressed. The goal of this paper is to discuss the economic and quality of care challenges faced by hospitals as they strive to become competitive in the 21st ce…	PubMed	Am J Med Qual	15	3	114-8	Frezza, E. E.:/Girnys, R. P.:/Silich, R. J.:/Coppa, G. F.	2000
273	Hosp/dep/unit/clinic	unsure	Yes	Balancing the perfect scorecard. Inquiry as intervention in physician practice management	We describe how inquiry into several operational aspects of health care delivery in the Division of Medicine at the Cleveland Clinic Foundation improved clinical and administrative functions, demonstrating the principle that inquiry is intervention. The process of inquiry displays data on a "performance wheel" that summarizes several indicators, allowing easy comprehension of performance in vario…	PubMed	Med Group Manage J	47	5	30-4, 36-40	Kaatz, T.:/Sargeant, M.:/Kay, R.:/Ahmad, M.:/Stoller, J.	2000
274	Hosp/dep/unit/clinic	yes	yes	No mission ↔ no margin: It's that simple	The authors describe their experience in developing a strategy-focused organization using the balanced scorecard methodology. They achieved this at Duke Children's Hospital by aligning the clinicians and administrators around a single integrated platform that linked improving business processes with achieving quality clinical outcomes. By organizing in this manner, they reduced cost by $30 millio…	Embase	Journal of Health Care Finance	27	3	21-29	Meliones, J. N.:/Ballard, R.:/Liekweg, R.:/Burton, W.	2000
275	Not related	no	no	Creating an outcomes framework	Four constructs used to build a framework for outcomes management for a large midwestern tertiary hospital are described in this article. A system framework outlining a model of clinical integration and population management based in Steven Shortell's work is discussed. This framework includes key definitions of high-risk patients, target groups, populations and community. Roles for each level of…	PubMed	Outcomes Manag Nurs Pract	4	1	28-33	Doerge, J. B.	2000
276	Not related	no	no	Benchmark hospital performance against this on-line tool		PubMed	Capitation Rates Data	5	9	99-101		2000
277	Hosp/dep/unit/clinic	unsure	Yes	Implementation and outcomes of a balanced scorecard model in women's services in an academic health care institution	In the current, chaotic health care climate an important success determinant for health care administrators and clinicians is the support of timely, collaborative decisions for delivery of patient care. The purpose of this article is to describe implementation and outcomes of the application of the Balanced Scorecard (BSC) model, a strategic management system, for a Women's Services Clinical Busi…	Google Scholar	Quality Management in Health Care	8	4	40-51	Jones, ML:/Filip, Stanley J	2000
278	Not related	no	no	Cardiovascular outcomes initiative: case studies in performance improvement	Multidisciplinary health care teams are trying to change practice in ways that will improve patient outcomes. Three case studies are presented that demonstrate such practice changes. The practice changes involved a multidisciplinary team working toward commonly defined goals over an 18-month period. Several goals were attained, and lessons learned are presented. Nursing staff played a significant…	PubMed	Outcomes Manag Nurs Pract	4	3	110-5; quiz 115-6	Duffy, J. R.	2000
279	Not related	no	no	Breakthrough of the year. Scorecard '99		PubMed	Science	290	5500	2223		2000
280	Not related	no	no	Cell biology. Stem cell scorecard	As researchers continue to explore the potential uses of stem cells obtained from a variety of sources (see main text), governments around the world are grappling with whether to allow research on stem cells derived from human embryos. Governments are cautious yet increasingly open to the new research, which may eventually yield treatments for a variety of diseases from Parkinson's to diabetes.	PubMed	Science	290	5497	1673	Vogel, G.	2000
281	Not related	no	no	Data-driven scorecard breathes life into strategic plans		PubMed	Data Strateg Benchmarks	4	5	65-70		2000
282	Hosp/dep/unit/clinic	unsure	Yes	Achieve balance from your scorecard strategy	The Balanced Scorecard concept, which aims to translate an organization's mission and strategy into a set of concrete performance measures, may have been developed for use in other industries, but a growing number of hospital quality directors and administrators have begun to make the concept their own.	PubMed	Hosp Peer Rev	25	4	45-6, 51		2000
283	Not related	no	no	Effect of an administrative intervention on rates of screening for domestic violence in an urban emergency department	OBJECTIVES: This study measured the effects of an administrative intervention on health care provider compliance with universal domestic violence screening protocols. METHODS: We used a simple, interrupted-time-series design in a stratified random sample of female emergency department patients 18 years or older (n = 1638 preintervention, n = 1617 postintervention). The intervention was a 4-tiered…	Cochrane	American journal of public health	90	9	1444-1448	Larkin, G. L.:/Rolniak, S.:/Hyman, K. B.:/MacLeod, B. A.:/Savage, R.	2000
284	Not related	no	no	Designing a carotid endarterectomy critical pathway for your organization	BACKGROUND: Carotid endarterectomy (CEA) is one of the top-five surgical diagnosis-related groups at Keesler Medical Center. The geometric mean length of stay for CEA during fiscal year (FY) 1996 was 5.84 days (N = 41), compared with 1.79 for a benchmark facility. OBJECTIVE: Create a critical pathway to standardize care, maintain/improve patient outcomes, reduce lengths of stay, and decrease cost…	Cochrane	Military medicine	165	5	385-389	Jano, S.:/Harlin, S. A.	2000
285	Not related	no	no	Effect of lovastatin on cardiovascular resource utilization and costs in the Air Force/Texas Coronary Atherosclerosis Prevention Study (AFCAPS/TexCAPS). AFCAPS/TexCAPS Research Group	This cost-consequences analysis of the Air Force/Texas Coronary Atherosclerosis Prevention Study compares the costs of lovastatin treatment with the costs of cardiovascular hospitalizations and procedures. The cost of lovastatin treatment was defined as the average retail price and the cost of drug safety monitoring and adverse experiences. Costs were determined by actual rates of hospitalization…	Cochrane	The American journal of cardiology	86	11	1176-1181	Gotto, A. M.:/Boccuzzi, S. J.:/Cook, J. R.:/Alexander, C. M.:/Roehm, J. B.:/Meyer, G. S.:/Clearfield, M.:/Weis, S.:/Whitney, E.	2000
286	Not related	no	no	Effects of a multicomponent intervention on functional outcomes and process of care in hospitalized older patients: a randomized controlled trial of Acute Care for Elders (ACE) in a community hospital	BACKGROUND: Older persons frequently experience a decline in function following an acute medical illness and hospitalization. OBJECTIVE: To test the hypothesis that a multicomponent intervention, called Acute Care for Elders (ACE), will improve functional outcomes and the process of care in hospitalized older patients. DESIGN: Randomized controlled trial. SETTING: Community teaching hospital. PAT…	Cochrane	Journal of the American Geriatrics Society	48	12	1572-1581	Counsell, S. R.:/Holder, C. M.:/Liebenauer, L. L.:/Palmer, R. M.:/Fortinsky, R. H.:/Kresevic, D. M.:/Quinn, L. M.:/Allen, K. R.:/Covinsky, K. E.:/Landefeld, C. S.	2000
287	Not related	no	no	Emergency department personnel accuracy at estimating patient satisfaction	We investigated the congruence between emergency department (ED) personnel estimations of patient satisfaction and actual patient satisfaction. Actual patient satisfaction was assessed via telephone interview. Before the findings were disseminated, ED personnel were asked to "predict" the results by estimating the average rating they believed patients gave for each of the 22 indicators. Surveys w…	PubMed	J Emerg Med	19	2	107-12	Boudreaux, E. D.:/Ary, R.:/Mandry, C.	2000
288	Not related	no	no	EMS measuring stick. How to develop an EMS clinical performance scorecard		PubMed	Jems	25	7	38-45	Harrawood, D.:/Easton, K.	2000
289	Not related	no	no	Evaluate the contribution of social services	Performance measures are generally easiest to determine for social work activities that have clearly defined goals. According to Patrice Spath, RHIT, by using a patient and family satisfaction survey, the case management team can collect data about patient and family perceptions of staff performance, set goals, and make constant improvements in quality.	PubMed	Hosp Case Manag	8	12	182, 189-90, 177	Spath, P.	2000
290	Not related	no	no	Financial dashboard reporting for the hospital industry	Most senior executives and board members experience information overload in their decision making roles. They simply receive an excessive amount of unrelated data that is not benchmarked to standards that enable them to make effective decisions. This is an unfortunate situation given the information technology and the availability of public data that exists today. Many firms in a variety of indus…	Embase	Journal of Health Care Finance	27	3	30-40	Cleverley, W. O.	2000
291	Not related	no	no	Funding issues for Victorian hospitals: the risk-adjusted vision beyond casemix funding	This paper discusses casemix funding issues in Victoria impacting on teaching hospitals. For casemix payments to be acceptable, the average price and cost weights must be set at an appropriate standard. The average price is based on a normative, policy basis rather than benchmarking. The 'averaging principle' inherent in cost weights has resulted in some AN-DRG weights being too low for teaching …	PubMed	Aust Health Rev	23	3	145-53	Antioch, K.:/Walsh, M.	2000
292	Not related	no	no	Having trouble with your strategy? Then map it	If you were a military general on the march, you'd want your troops to have plenty of maps--detailed information about the mission they were on, the roads they would travel, the campaigns they would undertake, and the weapons at their disposal. The same holds true in business: a workforce needs clear and detailed information to execute a business strategy successfully. Until now, there haven't be…	PubMed	Harv Bus Rev	78	5	167-76, 202	Kaplan, R. S.:/Norton, D. P.	2000
293	Not related	no	no	Hemodynamic and echocardiographic effects of hemofiltration performed during cardiopulmonary bypass	OBJECTIVE: To evaluate the effects of hemofiltration performed during rewarming before emergence from cardiopulmonary bypass on hemodynamic and echocardiographic parameters. DESIGN: Prospective randomized study; blind analysis of echocardiographic parameters and hemodynamic parameters. SETTING: Single-center study performed in a university hospital. PARTICIPANTS: Two groups of 13 adult patients u…	Cochrane	Journal of cardiothoracic and vascular anesthesia	14	4	393-398	Blanchard, N.:/Toque, Y.:/Trojette, F.:/Quintard, J. M.:/Benammar, A.:/Montravers, P.	2000
294	Not related	no	no	Initiating regional quality management	In June 1999, the Eastern Regional Health Board began to structure a regional quality management program that included quality, satisfaction and risk management initiatives. A regional plan for our two programs (Addiction Services and Public Health) and nine acute care facilities was needed. All had internal quality programs in place, at varying levels of maturity. Synthesis into a regional quali…	PubMed	Healthc Manage Forum	13	4	37-42	O'Neill, M. L.:/Gunn, E.:/Wylde, B.	2000
295	Not related	no	no	Measuring performance. Green with envy?	The traffic-light system proposed in the NHS plan attempts to measure performance in absolute and relative terms. Using methodology likely to be employed by the Department of Health, it has been possible to draw up a league table of health authorities. The table appears to show a North-South divide. There is an argument for adjusting rankings to reflect the relative difficulties HAs face.	PubMed	Health Serv J	110	5734	22-5	Deeming, C.:/Appleby, J.	2000
296	medical project/program/disease	no	no	The Balanced Scorecard: a strategic management system for multi-sector collaboration and strategy implementation	This article illustrates the application of the Balanced Scorecard, a method more commonly associated with the business world, to a nonprofit multisector National Women's Health Quality Initiative (NWHQI). The article delineates the following multiple uses of the Balanced Scorecard for the NWHQI effort: Set NWHQI strategy and structure. Provide the framework and principles to implement NWHQI's st…	PubMed	Qual Manag Health Care	8	4	21-39	Inamdar, S. N.:/Kaplan, R. S.:/Jones, M. L.:/Menitoff, R.	2000
297	Not related	no	no	Multicenter prospective study of prognostic factors of gastroduodenal ulcer hemorrhages. Reevaluation of clinical and endoscopic factors in the era of endoscopic hemostasis	AIM: To evaluate in a prospective study the prognostic factors of recurrent bleeding and mortality in patients presenting with high risk peptic ulcer bleeding routinely treated by endoscopic hemostasis. PATIENTS AND METHODS: A multicenter study was carried out in 8 Western French hospitals in 144 patients with gastrointestinal bleeding peptic from ulcer type I or IIa, b as defined by Forrest clas…	Embase	Gastroentérologie clinique et biologique	24	2	193-200	Bourienne, A.:/Pagenault, M.:/Heresbach, D.:/Jacquelinet, C.:/Faroux, R.:/Lejean-Colin, I.:/Person, B.:/Masliah, C.:/Nouel, O.:/Seyrig, J. A.:/Gosselin, M.:/Bretagne, J. F.	2000
298	Not related	no	no	New study names top 100 cardiac hospitals		PubMed	Healthc Benchmarks	7	8	91-2		2000
299	Not related	no	no	Patient satisfaction and research-related problems (Part 1). Problems while using a questionnaire and the possibility to solve them by using different methods of analysis	INTRODUCTION: This article comprises two parts describing a research project for validating quality monitoring tools. This is part 1. AIM: To examine the problems of patient satisfaction inquiries by means of the literature, earlier research and an example. BACKGROUND: The topic is of current interest, since quality management by way of research-based knowledge has become an increasingly common d…	PubMed	J Nurs Manag	8	4	227-36	Hyrkas, K.:/Paunonen, M.:/Laippala, P.	2000
300	Not related	no	no	Physician profiling decreases inpatient length of stay even with aggressive quality management	It has been well demonstrated that physician profiling for specific diagnosis-related groups or critical interventions modifies physician behavior. The question this study evaluated was whether the addition of a physician profile that displays average length of stay for all cases admitted to the hospital for the defined period of time modified physician practices in an institution that has well-o…	PubMed	Am J Med Qual	15	6	233-40	Ross, G.:/Johnson, D.:/Castronova, F.	2000
301	Not related	no	no	Prevention of perinatal asphyxia. Can more be done by fetal monitoring?	Intrapartum death has become a rare event since the introduction of electronic fetal monitoring (EFM). Randomized studies of EFM versus intermittent auscultation show that EFM reduces the risk of low Apgar score at birth and of neonatal seizures, although it may be possible to ensure low perinatal mortality even with intermittent auscultation alone. The rate of operative deliveries may increase w…	Cochrane	Läkartidningen		32-33	3484-3488	Herbst, A.	2000
302	Not related	no	no	Quality system based on the standard SFS-EN ISO 9002 in Kuopio University Hospital	Kuopio University Hospital, situated within middle-east Finland, adopted the ISO 9002 standard as its quality system and gained formal certification in March 1999. The rationale behind the decision to adopt ISO 9002 is given, along with the main elements of the journey. The experiences of the hospital, including the advantages and disadvantages, are explained. In particular, issues regarding the …	PubMed	Int J Health Care Qual Assur Inc Leadersh Health Serv	13	2020-06-07	266-72	Rissanen, V.	2000
303	medical/health college	no	no	Strategic planning and the balanced scorecard for faculty practice plans		PubMed	Acad Med	75	12	1186-8	Rimar, S.	2000
304	Not related	no	no	Same-day transfer of patients to the cardiac telemetry unit after surgery: the Rapid after Bypass Back into Telemetry (RABBIT) program	Early data from this project suggest that the RABBIT program fulfilled the process improvement goals of decreasing costs of cardiac surgery and maintaining high quality. Decreased cost was achieved by decreasing time to extubation and decreasing length of stay in the ICU and the total length of stay in the hospital. The cost savings were achieved without compromising the quality of care, which wa…	PubMed	Crit Care Nurse	20	2	50-5, 59-63, 65-8	Sakallaris, B. R.:/Halpin, L. S.:/Knapp, M.:/Sheridan, M. J.	2000
305	Not related	no	no	The 100 top hospitals		PubMed	Bus Health	18	2	40-6	Service, R.	2000
306	pharmaceutical	no	no	Pharmaceutical care of postoperative nausea and vomiting: balanced scorecard for outcomes	Using the balanced scorecard to measure outcomes, a multidisciplinary team worked to improve antiemetic therapy and decrease postoperative nausea and vomiting. Patient satisfaction measures were nausea and pain scales (10 cm, nonnumbered, visual analog). The quality measure was number of vomiting episodes. Cost measures were length of postoperative stay and antiemetic requirement. Institutional l…	PubMed	Pharmacotherapy	20	11	1365-74	Graumlich, J. F.:/Belknap, S. M.:/Bullard, S. A.:/Storm, G. A.:/Brunsman, K. S.:/Howerton, J. A.	2000
307	Hosp/dep/unit/clinic	yes	yes	Saving money, saving lives	In 1996, Duke Children's Hospital was in serious trouble. Its $11 million annual operating loss had forced administrators to make cutbacks. As a result, some caregivers felt that the quality of care had deteriorated. Parents' complaints were on the rise. Frustrated staff members were quitting. In this article, Jon Meliones, DCH's chief medical director, candidly describes how his debt-ridden hosp…	PubMed	Harv Bus Rev	78	6	57-62, 64, 66-7	Meliones, J.	2000
308	Hosp/dep/unit/clinic	unsure	Yes	Simplifying the balanced scorecard for a better picture of performance		PubMed	Hosp Peer Rev	25	9	113-6		2000
309	Hosp/dep/unit/clinic	unsure	Yes	Strategic performance management: development of a performance measurement system at the Mayo Clinic	Managing and measuring performance become exceedingly complex as healthcare institutions evolve into integrated health systems comprised of hospitals, outpatient clinics and surgery centers, nursing homes, and home health services. Leaders of integrated health systems need to develop a methodology and system that align organizational strategies with performance measurement and management. To meet…	PubMed	J Healthc Manag	45	1	58-68	Curtright, J. W.:/Stolp-Smith, S. C.:/Edell, E. S.	2000
310	Hosp/dep/unit/clinic	no	no	Taking to the road for PI: use the balance scorecard to find your way	The financial pressures of today's healthcare environment require healthcare professionals to be able to keep all quadrants of quality in check. Tools such as the data card will assist the users of quality data in providing the organization with a catalyst for change. The reproducibility of both the process and the tool has proven to assist an individual organization in creating a clear concise m…	PubMed	Lippincotts Case Manag	5	4	148-56	Behrens, L.:/Oldenkamp, M.	2000
311	Not related	no	no	Supplements: a scorecard		PubMed	Harv Mens Health Watch	4	7	43835		2000
312	Not related	no	no	The public release of performance data: what do we expect to gain? A review of the evidence	CONTEXT: Information about the performance of hospitals, health professionals, and health care organizations has been made public in the United States for more than a decade. The expected gains of public disclosure have not been made clear, and both the benefits and potential risks have received minimal empirical investigation. OBJECTIVE: To summarize the empirical evidence concerning public disc…	PubMed	Jama	283	14	1866-74	Marshall, M. N.:/Shekelle, P. G.:/Leatherman, S.:/Brook, R. H.	2000
313	Not related	no	no	The role of megestrol acetate as an alternative to conventional hormone replacement	Objective To investigate the effect of megestrol acetate on menopausal symptoms, lipid metabolism, bone metabolism and coagulation. Methods In a prospective observational study, 71 postmenopausal women, for whom conventional hormone replacement therapy (HRT) was unsuitable, were treated with megestrol acetate 40 mg per day. At 0, 3, 6 and 12 months, fasting lipoproteins, bone biochemistry and thr…	Embase	Climacteric	3	2	125-134	Farish, E.:/Barnes, J. F.:/O'Donoghue, F.:/Fletcher, C. D.:/Ekevall, K.:/Hart, D. M.	2000
314	pharmaceutical	no	no	Strategic controlling in pharmaceutical companies with balanced scorecards		Embase	Pharmazeutische Industrie	62	2	78-83	Nagels, K. H.:/Da-Cruz, P.:/Muller, M. C.	2000
315	Not related	no	no	Top cardiovascular hospitals		PubMed	Mod Healthc	30	22	30, 32	Moore, J. D., Jr.	2000
316	Not related	no	no	Use of an acute spinal cord injury clinical pathway	Phased outcome clinical pathways can be useful in the management of neurotrauma patients in the acute care setting. By developing multidisciplinary plans of care that focus on patient and family outcomes and not arbitrary points in time, hospitals can provide quality care to trauma patients that is both appropriate and cost effective. In fact, this type of plan for SCIs can be expanded on and use…	Cochrane	Critical care nursing clinics of North America	12	4	521-530	McLlvoy, L.:/Meyer, K.:/Vitaz, T.	2000
317	Not related	no	no	Use of pathology services in re-engineered clinical pathways	A significant proportion of pathology tests ordered in hospital are unnecessary. Specific measures targeting the increasing appropriateness of pathology service use have been shown to decrease overall ordering of laboratory tests. However, it is not clear whether general programmes to improve quality of care will have any impact on the use of pathology services. Use of pathology services was comp…	Cochrane	Journal of quality in clinical practice	20	1	24-29	Board, N.:/Brennan, N.:/Caplan, G.	2000
318	Not related	no	no	[Impact in the quality of health care and cost-effectiveness analysis of the reform of an emergency medicine service]	BACKGROUND: To determine the effects that the reform of an emergency department (ED) have on efficacy, health care quality and efficiency. MATERIAL AND METHOD: Reforms consisted of 50% and 34% increases in structural and human resources, respectively. Roles of each ED member were redetermined, new assistance pathways were implemented, and the relationship between ED and the remaining hospital dep…	PubMed	Med Clin (Barc)	117	1	44023	Miro, O.:/Sanchez, M.:/Mestre, G.:/Coll-Vinent, B.:/Bragulat, E.:/Espinosa, G.:/Soler, N.:/Gotsens, R.:/Milla, J.	2001
319	Hosp/dep/unit/clinic	unsure	Yes	Management of the surgical area at Fundación Hospital Alcorcón	The Nursing and Organization Division of Fundación Hospital Alcorcón manages autonomously the surgical area of the hospital. This article describes the methodology in use for this purpose, using an annual management contract and a monthly follow up of the relevant indicators through a balanced score card.	Embase	Revista de Calidad Asistencial	16	2	131-138	Royuela, C.:/Ayuso, D.:/Prieto, P.:/Muñoz, E.	2001
320	Not related	no	no	[Measurement of quality of care and the "soft values" at a pediatric department]	INTRODUCTION: Medical care must be provided in accordance with high professional standards and patients' needs and priorities. MATERIALS AND METHODS: In this study, interviews with parents and focus group interviews with the health care staff (doctors and nurses) were conducted in order to set quality standards and define related indicators for emergency admittance to a paediatric department. Acc…	PubMed	Ugeskr Laeger	163	50	7048-52	Ammentorp, J.:/Rormann, D.:/Mainz, J.:/Larsen, L. M.	2001
321	Not related	no	no	[Methodology for the comprehensive evaluation of the quality of performance of activities of medical and social experts]	The paper scientifically substantiates methodology, approaches, criteria, and control indices for assessment of activities of establishments of medical-and-social performance. Most indices for efficiency and certain indices for week points in the work of establishments of the service depend on interaction thereof with curative- and prophylactic institutions; the best results with the problem of p…	PubMed	Lik Sprava		4	43899	Moskalenko, V. F.:/Gorban' Ie, M.:/Marunich, V. V.:/Ipatov, A. V.:/Sergiieni, O. V.	2001
322	Not related	no	no	[Public hospital payment system in Spain: the experience of Catalonia and Andalusia]	Since the mid-1990s, the introduction of new public hospital payment systems to improve the efficiency of Spanish hospitals within the context of managed competition has been debated. Blended systems, which recognize the importance of the activity performed, as well as the role of the hospital in the public health system, have emerged as the best-matched tools both in risk assignment and in effic…	PubMed	Gac Sanit	15	2	172-8	Cots, F.:/Castells, X.	2001
323	Hosp/dep/unit/clinic	unsure	Yes	[The Balanced Scorecard: quality management in aide associations/foundations and home care services]	In order to improve and defend quality of care, the foundation for help and home care in the canton de Vaud called upon modern instruments and methods of management, which proved their value in managing quality and innovation in world famous firms. The Balanced Scorecard developed by Kaplan and Norton belongs to these tools. This article summarise the setting up of this instrument by a non-profit…	PubMed	Rev Med Suisse Romande	121	11	811-7	Charbon, J.:/Oyon, D.	2001
324	Not related	no	no	A vendor consolidation scorecard for 2000		PubMed	Health Data Manag	9	1	82, 84, 86 passim	Goedert, J.	2001
325	Hosp/dep/unit/clinic	unsure	Yes	[Balanced Scorecard--a business tool for profit calculations--usable in gynecology and obstetrics?]	The balanced scorecard (BSC) is an instrument of business administration using score numbers, that not only includes financial aspects but also levels of communication, motivation and customer relations. Thus it seems usable in service oriented companies including hospitals. The next years will have to show, whether the results rectify the immense expenses necessary with the implementation of the…	PubMed	Zentralbl Gynakol	123	8	432-4	Goerke, K.	2001
326	Not related	no	no	Benchmarking operator performance in percutaneous coronary intervention: a novel approach using 30-day events	The infrequency of adverse in-hospital events limits scorecarding individual angioplasty operators. We assessed 30-day events for this purpose. Thirty-nine operators performed 1,950 coronary interventions from 1 April to 30 September 1998. Thirty-day follow-up was obtained in 1,896 (97.2%), who form the basis for this analysis. We recorded 16 baseline variables and chose an endpoint of mortality …	PubMed	Catheter Cardiovasc Interv	52	2	139-45; discussion 146	Lindsay, J., Jr.:/Pinnow, E. E.:/Pichard, A. D.	2001
327	Not related	no	no	Breakthrough of the year. Scorecard 2000		PubMed	Science	294	5551	2445		2001
328	Not related	no	no	Children's hospitals collaborate to improve quality of care	The Child Health Accountability Initiative brought together 35 chief executive officers, physicians, and researchers representing 12 children's hospitals and charged them with what most would think is a lofty goal: to improve health outcomes for America's children. After a rigorous and often highly debated selection process, two data-driven performance improvement projects were rapidly set in mot…	PubMed	J Healthc Qual	23	4	28-32, 37	Kurtin, P.:/Sadler, B.:/Payne, D.:/Bates, J.	2001
329	Not related	no	no	Comparison of quality and cost-effectiveness in the evaluation of symptomatic cholelithiasis with different approaches to ultrasound availability in the ED	Ultrasound is the imaging study of choice for the detection of gallstones, but ultrasound through medical imaging departments (MI Sono) is not readily available on an immediate basis in many emergency departments (EDs). Several studies have shown that emergency physicians can perform ultrasound themselves (ED Sono) to rule out gallstones with acceptable accuracy after relatively brief training pe…	PubMed	Am J Emerg Med	19	4	260-9	Durston, W.:/Carl, M. L.:/Guerra, W.:/Eaton, A.:/Ackerson, L.:/Rieland, T.:/Schauer, B.:/Chisum, E.:/Harrison, M.:/Navarro, M. L.	2001
330	Hosp/dep/unit/clinic	unsure	Yes	[Supply services at health facilities: measuring performance]	Performance measurement, in their different meanings--either balance scorecard or outputs measurement--have become an essential tool in today's organizations (World-Class organizations) to improve service quality and reduce costs. This paper presents a performance measurement system for the hospital supply chain. The system is organized in different levels and groups of indicators in order to sho…	PubMed	Rev Esp Salud Publica	75	4	321-35	Dacosta Claro, I.	2001
331	Not related	no	no	Data and added reimbursement in Anthem OB/GYN program lead to improved patient care		PubMed	Data Strateg Benchmarks	5	1	44105		2001
332	general health sector	unsure	Yes	A better gauge of corporate performance	Traditional methods of measuring organizational value aren't working very well. Instead, an organization's viability should be gauged from four perspectives, according to Robert S. Kaplan and David P. Norton, co-creators of the Balanced Scorecard. These perspectives--financial strength, customer service and satisfaction, internal operating efficiency, and learning and growth--become the underpinn…	PubMed	Health Forum J	44	3	20-4	Weber, D. O.	2001
333	Not related	no	no	Datapoints: The time course of treatment costs among patients with severe mental illness		PubMed	Psychiatr Serv	52	1	21	Young, A. S.:/Kapur, K.:/Murata, D.	2001
334	Hosp/dep/unit/clinic	unsure	Yes	Balanced scorecard helps ORs to weigh clinical, fiscal issues		PubMed	OR Manager	17	9	1, 18-20, 22	Mathias, J. M.	2001
335	Not related	no	no	Day clinics and hospitals--a cost comparison	OBJECTIVE: To determine the types of surgical procedures currently undertaken in day clinics and to compare the number of procedures, the average in-facility cost, and the pre- and post-discharge costs for each procedure or group of procedures. DESIGN: A retrospective descriptive study of medical aid claims data. SETTING: Department of Family Medicine, University of the Witwatersrand, Johannesbur…	PubMed	S Afr Med J	91	1	66-72	Hukins, G. B.:/Richter, A. M.:/van Staden, N.	2001
336	Not related	no	no	Defining patient-perceived quality of nursing care	Many patient satisfaction instruments are not based on patient perceptions, theoretically limiting their validity. This qualitative study identified good nursing care from the patient's perspective, using a convenience sample of 199 hospitalized adult patients in a public hospital in South Central United States. Content analysis yielded five themes: providing for my needs, treating me pleasantly,…	PubMed	J Nurs Care Qual	16	1	34-60; quiz 74-5	Larrabee, J. H.:/Bolden, L. V.	2001
337	Not related	no	no	Economic implications of neonatal intensive care unit collaborative quality improvement	OBJECTIVE: To make measurable improvements in the quality and cost of neonatal intensive care using a multidisciplinary collaborative quality improvement model. DESIGN: Interventional study. Data on treatment costs were collected for infants with birth weight 501 to 1500 g for the period of January 1, 1994 to December 31, 1997. Data on resources expended by hospitals to conduct this project were …	Cochrane	Pediatrics	107	1	23-29	Rogowski, J. A.:/Horbar, J. D.:/Plsek, P. E.:/Baker, L. S.:/Deterding, J.:/Edwards, W. H.:/Hocker, J.:/Kantak, A. D.:/Lewallen, P.:/Lewis, W.:/Lewit, E.:/McCarroll, C. J.:/Mujsce, D.:/Payne, N. R.:/Shiono, P.:/Soll, R. F.:/Leahy, K.	2001
338	Not related	no	no	ED scores turnaround in patient satisfaction		PubMed	Hosp Peer Rev	26	6	79-81		2001
339	Hosp/dep/unit/clinic	unsure	Yes	Creating a balanced scorecard for a hospital system	In 1999, hospitals in Ontario, Canada, collaborated with a university-based research team to develop a report on the relative performance of individual hospitals in Canada's most populated province. The researchers used the balanced-scorecard framework advocated by Kaplan and Norton. Indicators of performance were developed in four areas: clinical utilization and outcomes, patient satisfaction, s…	PubMed	J Health Care Finance	27	3	43850	Pink, G. H.:/McKillop, I.:/Schraa, E. G.:/Preyra, C.:/Montgomery, C.:/Baker, G. R.	2001
340	Not related	no	no	From a small seed to a garden of data		PubMed	Healthc Benchmarks	8	11	124-6		2001
341	Not related	no	no	EHPnet: Environmental defense scorecard: Environmental justice		Embase	Environmental Health Perspectives	109	8	A367	Dooley, E. E.	2001
342	Not related	no	no	Hospital restructuring and its impact on outcomes: nursing staff regulations are premature	OBJECTIVE: Describe restructuring in the organization and delivery of patient care and the effects of nursing structure and processes on selected patient outcomes. BACKGROUND: Restructuring has been the dominant cost-reduction strategy in acute care hospitals. Changes occurred without a systematic look at how interventions impacted on the processes and outcomes of care. METHODS: Twenty-nine unive…	PubMed	J Nurs Adm	31	12	588-600	Sovie, M. D.:/Jawad, A. F.	2001
343	Not related	no	no	Impact of patient socioeconomic status on physician profiles: a comparison of census-derived and individual measures	BACKGROUND: Patient education has been shown to affect physician performance profiles. It is not known whether census-derived measures of patient socioeconomic status (SES) show comparable effects. OBJECTIVE: The objective of this study was to compare the effects on physician profiles for patient satisfaction and physical and mental health of adjustment for patient SES derived from patient addres…	PubMed	Med Care	39	1	44057	Fiscella, K.:/Franks, P.	2001
344	Not related	no	no	Information as a distinct dimension for satisfaction assessment of outpatient psychiatric services	The purpose of this study is to verify whether information on services would appear as a distinct dimension of satisfaction in a multidimensional scale. Data collection was performed in two phases: 263 patients received the original version of the questionnaire and 200 received an adapted version of the scale. The findings suggest that not only is it important to consider information as a distinc…	PubMed	Int J Health Care Qual Assur Inc Leadersh Health Serv	14	2020-02-03	111-20	Perreault, M.:/Katerelos, T. E.:/Sabourin, S.:/Leichner, P.:/Desmarais, J.	2001
345	Not related	no	no	Learn how to measure PI (performance improvement) across departments	While focusing on the overall outcome of a performance improvement initiative is important, the involvement of individual departments is critical when it comes to how their processes contribute to achieving performance expectations, experts say. It is often less a linear process than it is an ongoing cycle.	PubMed	Hosp Peer Rev	26	4	47-8, 45		2001
346	Not related	no	no	Leveraging performance measurement and management: the quality and efficiency edge	The University HealthSystem Consortium (UHC) is a mission-based, member driven alliance of academic health centers. UHC's objectives are to pool resources, create economies of scale, improve clinical and operating efficiencies, and influence the direction and delivery of health care. To assist our members in developing these strategies, UHC conducted concurrent clinical and operational cardiology…	PubMed	Top Health Inf Manage	22	2	73-8	Cerese, J.	2001
347	Not related	no	no	Modified importance-performance analysis: an application to hospitals	This paper seeks to investigate the reasons why, in an increasingly competitive health care milieu, patients choose certain hospitals over others. It introduces the modified importance-performance analysis technique and presents the method and findings of an empirical study which applied importance-performance analysis in a health care setting. The strategies derived from the study findings are d…	PubMed	Int J Health Care Qual Assur Inc Leadersh Health Serv	14	2020-02-03	104-10	Yavas, U.:/Shemwell, D. J.	2001
348	Not related	no	no	Pakistani and indigenous "white" women's views and the Donabedian-Maxwell grid: a consumer-focused template for assessing the quality of maternity care	A criticism of using women's views as an assessment of the maternity services in the UK is that the views of some have been under-represented and inappropriately researched, in particular those from minority ethnic groups. In addition, there is criticism that "what" has been assessed within the maternity services, and other health-care arenas, has been driven by the perspective of those who provi…	PubMed	Int J Health Care Qual Assur Inc Leadersh Health Serv	14	2020-06-07	308-16	Hirst, J.:/Hewison, J.	2001
349	Not related	no	no	Perspectives. Rural care not on life support, but PPS changes needed		PubMed	Med Health	55	24	44020		2001
350	Not related	no	no	Predicting patient intent to return from satisfaction scores	This study describes the development of a patient satisfaction assessment instrument used at the Medical University of South Carolina Outpatient Services clinics. Three years of responses were analyzed and a logistic regression model is presented to identify components of care that predict patient intent to return for additional care. Waiting time and understanding doctor's explanation were the o…	PubMed	J Ambul Care Manage	24	1	44-50	Zoller, J. S.:/Lackland, D. T.:/Silverstein, M. D.	2001
351	Not related	no	no	Preparation for capital financing contracts--2: Mastering raging with the balanced scoreboard		Embase	Pflege Zeitschrift	54	11	778-782	Strauch, G. M.:/Steinhaus, W.	2001
352	Not related	no	no	Risk-adjusted surgical outcomes	Measures of risk-adjusted outcome are particularly suited for the assessment of the quality of surgical care. The reliability of measures of quality that use surgical outcomes is enhanced by prospective data acquisition and should be adjusted for the preoperative severity of illness. Such measures should be based only on reliable and validated data, and they should apply state-of-the-art analytic…	PubMed	Annu Rev Med	52		275-87	Daley, J.:/Henderson, W. G.:/Khuri, S. F.	2001
353	Not related	no	no	Scorecard helps steer surgery center		PubMed	OR Manager	17	7	25-6		2001
354	Not related	no	no	Seeking consumer views: what use are results of hospital patient satisfaction surveys?	There has been increasing emphasis on the use of patient satisfaction surveys in publicly funded health services to assess elements of quality of care. However, how these surveys are used to change policy and services has received less attention. This paper reports on two different surveys conducted in Victoria, Australia and how these have developed and been used at a policy level. One is a surv…	PubMed	Int J Qual Health Care	13	6	463-8	Draper, M.:/Cohen, P.:/Buchan, H.	2001
355	Not related	no	no	Surveying the landscape. State of Oklahoma using 'score card' to quantify nursing home quality		Embase	Modern healthcare	31	3	48	Galloro, V.	2001
356	Hosp/dep/unit/clinic	no	no	The balanced scorecard in the hospital sector: A control instrument or an instrument for strategic management?	Since its development in the early nineties by Kaplan and Norton, the Balanced Scorecard (BSC) has been used in many commercial enterprises as well as by non-profit organizations worldwide. This article summarizes the reasons that led to the development of the instrument BSC. The content of the BSC is discussed, and each perspective of the BSC is analysed in function of a hospital environment. Th…	Embase	Acta Hospitalia	41	3	49-67+78	Jorissen, A.	2001
357	Not related	no	no	The professional scorecard		Embase	Medical Journal of Australia	175	4	177	Van Der Weyden, M. B.	2001
358	general health sector	unsure	Yes	The balanced scorecard in healthcare organizations: a performance measurement and strategic planning methodology		PubMed	Hosp Top	79	3	13-24	Voelker, K. E.:/Rakich, J. S.:/French, G. R.	2001
359	general health sector	unsure	Yes	The balanced scorecard: an integrative approach to performance evaluation	In addition to strict financial outcomes, healthcare financial managers should assess intangible assets that affect the organization's bottom line, such as clinical processes, staff skills, and patient satisfaction and loyalty. The balanced scorecard, coupled with data-warehousing capabilities, offers a way to measure an organization's performance against its strategic objectives while focusing o…	PubMed	Healthc Financ Manage	55	5	42-6	Oliveira, J.	2001
360	Not related	no	no	The impact of statistical adjustment on economic profiles of interventional cardiologists	OBJECTIVES: The objective of this study was to identify preprocedure patient factors associated with percutaneous intervention costs and to examine the impact of these patient factors on economic profiles of interventional cardiologists. BACKGROUND: There is increasing demand for information about comparative resource use patterns of interventional cardiologists. Economic provider profiles, howev…	PubMed	J Am Coll Cardiol	38	5	1416-23	Cowper, P. A.:/Peterson, E. D.:/DeLong, E. R.:/Wightman, M. B.:/Wawrzynski, R. P.:/Muhlbaier, L. H.:/Sketch, M. H.	2001
361	unsure	unsure	Yes	The finance-strategy relationship	The connection between the finance function and strategy in health systems is explored through discussions with chief financial officers (CFOs). The integration of finance into strategy is explored through the use of balanced scorecards, strategic investments and the analysis of core competencies and core enterprises. Divestiture of investments in health plans, physician practices and long-term c…	PubMed	J Health Care Finance	28	2	43842	Smith, D. G.:/Wheeler, J. R.	2001
362	Not related	no	no	The use of presurgical psychological screening to predict the outcome of spine surgery	BACKGROUND CONTEXT: Several previous studies have shown that psychosocial factors can influence the outcome of elective spine surgery. PURPOSE: The purpose of the current study was to determine how well a presurgical screening instrument could predict surgical outcome. STUDY DESIGN/SETTING: The study was conducted by staff of a psychologist's office. They performed preoperative screening for spin…	PubMed	Spine J	1	4	274-82	Block, A. R.:/Ohnmeiss, D. D.:/Guyer, R. D.:/Rashbaum, R. F.:/Hochschuler, S. H.	2001
363	Not related	no	no	The development, validity and application of a new instrument to assess the quality of discharge planning activities from the community perspective	OBJECTIVE: To describe the development, validity and application of a new instrument (PREPARED) for obtaining feedback from community consumers of discharge planning activities. DESIGN: Iterative qualitative and quantitative investigations. SETTING: The community catchment area of a metropolitan Australian tertiary public hospital. STUDY PARTICIPANTS: Patients aged over 65 years, with a range of …	PubMed	Int J Qual Health Care	13	2	109-16	Grimmer, K.:/Moss, J.	2001
364	Not related	no	no	Work patterns of ambulatory care pharmacists with access to electronic guideline-based treatment suggestions	The effects of the electronic display of guideline-based, patient-specific treatment suggestions on pharmacist work patterns were studied. A total of 28 pharmacists at a hospital-based ambulatory care pharmacy were randomly assigned to intervention and control groups. The intervention group had access to electronic treatment suggestions for heart failure, ischemic heart disease, reactive airways …	Cochrane	American journal of health-system pharmacy : AJHP : official journal of the American Society of Health-System Pharmacists	56	3	225-232	Murray, M. D.:/Loos, B.:/Tu, W.:/Eckert, G. J.:/Zhou, X. H.:/Tierney, W. M.	1999
365	Not related	no	no	UHC records project is attention grabber	Talk about benchmarking in general and most hospitals will probably think of clinical quality indicators or financial comparisons. But for the University HealthSystem Consortium of Oak Brook, IL, a recently completed project has benchmarked medical records practices at 37 member facilities.	PubMed	Healthc Benchmarks	8	6	65-7, 61		2001
366	Not related	no	no	Users in the driving seat or sitting alongside map-reading?	The government agenda is clear. At the highest level users are involved in policy making. We as service providers need to show evidence that users views are elicited and used to improve the quality of care. The tool bag of techniques used to elicit users views will be explored - questionnaires, structured interviews, focus groups and innovative cognitive techniques such as perception score cards.…	Embase	International Journal of Language and Communication Disorders	36	SUPPL.	459-464	Ritchie, J.:/Levens, V.	2001
367	Not related	no	no	[Impact of the management of a cardiac unit on cardiac care delivery. Evolution of clinical effectiveness indicators]	INTRODUCTION AND OBJECTIVES: Cardiac care is one of the most important and rapidly rising costs in the healthcare system. Therefore, any improvement can produce significant savings. We analyze the evolution of classical clinical effectiveness indexes in a cardiac unit after a change in clinical management. METHODS: We reviewed overall clinical effectiveness indexes and the most significant DRGs o…	PubMed	Rev Esp Cardiol	55	12	1251-60	Rodriguez Padial, L.:/Romero Gutierrez, A.:/Moreu Burgos, J.:/Maicas Bellido, C.:/Alcala Lopez, J.:/Castellanos Martinez, E.:/Alonso Garcia, S.	2002
368	Not related	no	no	[Job satisfaction in rehabilitation clinics--Development of the "MiZu-Reha" questionnaire and its use in quality assurance]	In this study, we report on the development and validation of a questionnaire measuring job satisfaction in rehabilitation centres. The questionnaire "Fragebogen zur Mitarbeiterzufriedenheit in Rehabilitationskliniken" ("MiZu-Reha") consists of 75 items. Three scales measure work climate, leadership and work organisation/communication. Further items assess weak points of work organisation and job…	PubMed	Rehabilitation (Stuttg)	41	4	258-67	Farin, E.:/Meixner, K.:/Follert, P.:/Jackel, W. H.:/Jacob, A.	2002
369	Not related	no	no	[Prevention of respiratory syncytial virus infection by SYNAGIS (palivizumab)]	Infection with respiratory syncytial virus is frequent but most often benign. The serious forms of the illness, which make necessary hospitalisation or care in an intensive Care Unit, appear in infants of less than 6 weeks and especially in those with underlying pathologies, prematurity, congenital cardiopathies or chronic respiratory illnesses. Palivizumab (SYNAGIS) is mouse humanized monoclonal…	Cochrane	Allergie et immunologie	34	10	371-374	Pin, I.:/Pilenko, C.:/Bost, M.	2002
370	Not related	no	no	[Scientific evidence in clinical practice: cost-effective and guaranteed quality of care]	According to the literature quality improvement methods were implemented successfully under various circumstances in many countries, through almost countless ways in order to achieve diverse quality improvement goals. Evidence suggests that quality improvement can be achieved through appropriate implementation of various methods. Literature on the effects of quality assurance on cost is relativel…	PubMed	Orv Hetil	143	32	1879-85	Gulacsi, L.	2002
371	laboratory	no	no	Control and innovation in a laboratory organization using the balanced score card method		Embase	Nederlands Tijdschrift voor de Klinische Chemie	27	3	143-146	Bartels, P. C. M.:/Oomes, J.:/Schoorl, M.:/Schoorl, M.	2002
372	Not related	no	no	2003 budget. NSF shines brightest in new good-government scorecard		PubMed	Science	295	5557	953	Mervis, J.	2002
373	Not related	no	no	A 'centres of excellence' approach in health care: points for and against		PubMed	Appl Health Econ Health Policy	1	3	120-2	Gloeckner, J.:/Gandjour, A.:/Lauterbach, K. W.	2002
374	Not related	no	no	A new approach to assessing staffing effectiveness	The Joint Commission on Accreditation of Healthcare Organizations (JCAHO) revised its staffing standards. Here, learn what compliance entails for you and your facility.	PubMed	Nurs Manage	33	7	44168	Skuteris, L.	2002
375	Not related	no	no	A primer on JCAHO performance data		PubMed	Data Strateg Benchmarks	6	3	37-9		2002
376	general health sector	no	no	A proposal to use a balanced scorecard to evaluate Information for Health: an information strategy for the modern NHS (1998-2005)	The author was invited to assist in the development of an evaluation methodology for the Strategy. One of the conundrums of measuring the information management & technology (IM&T) function is that infrastructure investments cannot be cost justified on a return on investment basis. The balanced scorecard (BSC) is a means to evaluate corporate performance from four different perspectives: the fina…	PubMed	Comput Biol Med	32	3	221-36	Protti, D.	2002
377	Not related	no	no	A score card for upper GI endoscopy: Evaluation of interobserver variability in examiners with various levels of experience	BACKGROUND: In most European countries, training in GI endoscopy has largely been based on hands-on acquisition of experience in patients rather than on a structured training programme. With the development of training models systematic hands-on training in a variety of diagnostic and therapeutic endoscopy techniques was achieved. Little, however, is known about methods of objectively assessing t…	PubMed	Z Gastroenterol	40	10	857-62	Neumann, M.:/Friedl, S.:/Meining, A.:/Egger, K.:/Heldwein, W.:/Rey, J. F.:/Hochberger, J.:/Classen, M.:/Hohenberger, W.:/Rosch, T.	2002
378	Not related	no	no	Airway risk in hospitalized trauma patients with cervical injuries requiring halo fixation	Objective: To identify the incidence and outcomes of emergent and semiemergent intubations in hospitalized trauma patients with cervical fractures and/or dislocations treated with halo fixation. Summary Background Data: Intubating a trauma patient in halo fixation can be extremely difficult, with the potential for dire consequences. Methods: The authors retrospectively reviewed the medical record…	Embase	Annals of Surgery	235	2	280-284	Sims, C. A.:/Berger, D. L.	2002
379	Not related	no	no	Assessing consumer perceptions of inpatient psychiatric treatment: the perceptions of care survey	BACKGROUND: Consumer perceptions of behavioral health care are widely recognized as important quality indicators. This article reports the development and use of the Perceptions of Care (PoC) survey, a standardized public domain measure of consumer perceptions of the quality of inpatient mental health or substance abuse care. The goals were to develop a low-cost, low-burden survey that would addr…	PubMed	Jt Comm J Qual Improv	28	9	510-26	Eisen, S. V.:/Wilcox, M.:/Idiculla, T.:/Speredelozzi, A.:/Dickey, B.	2002
380	Hosp/dep/unit/clinic	unsure	Yes	[An integrated concept of management for service-oriented hospitals--the "Balanced Scorecard"]		PubMed	Dtsch Med Wochenschr	127	31-32	1656-9	Dick, B.:/Zielke, A.	2002
381	Not related	no	no	Assessing the performance of rural hospitals	This study developed population-based and hospital-based indicators to examine the performance of Manitoba's 68 rural hospitals. Analyses of the indicators revealed considerable differences in the populations served and their use of rural hospital services. Hospital type was also an important factor for performance. The rural hospital indicators would be useful to hospital planners and regional p…	PubMed	Healthc Manage Forum	Suppl		27-34	Martens, P. J.:/Stewart, D. K.:/Mitchell, L.:/Black, C.	2002
382	Not related	no	no	Back to basics 3. Making service excellence a priority		PubMed	Trustee	55	8	44022	Studer, Q.	2002
383	Not related	no	no	Beclomethasone dipropionate and salbutamol by metered dose inhaler in infants and small children with recurrent wheezing	The efficacy of beclomethasone dipropionate (BDP) to control respiratory symptoms was evaluated in 31 children under age 2 years with recurrent wheezing. The study was conducted in a double-blind, parallel, and placebo-controlled fashion. The two study groups received either salbutamol plus BDP 200 microg bid by metered dose inhaler (MDI) with a spacer, or salbutamol MDI plus a placebo. Inhaled c…	Cochrane	Pediatric pulmonology	34	1	52-57	Barrueto, L.:/Mallol, J.:/Figueroa, L.	2002
384	Not related	no	no	Benchmarking must embrace best value		PubMed	Health Estate	56	2	32-3	Price, C.	2002
385	Not related	no	no	Best practices. A scorecard for players		PubMed	Health Forum J	45	2	34-5	Sohr, K. J.	2002
386	Not related	no	no	Breakthrough of the year. Scorecard 2002		PubMed	Science	298	5602	2299		2002
387	Not related	no	no	CA health plans collaborate in 'pay for performance' program to boost chronic care management	In an unprecedented move, six of California's largest health plans have agreed to go along with a common scorecard that will be used to measure provider groups on clinical quality and patient satisfaction. Developers of the program are taking specific aim at chronic care management as well as preventive medicine, and they're hoping the effort establishes a new model for boosting care at the provi…	PubMed	Dis Manag Advis	8	4	54-8, 49		2002
388	Not related	no	no	Can computerized cost data substitute for chart review?	Identification of alternatives to manual chart review might improve efficiency in quality improvement work. This study at a large community teaching hospital in central New Jersey considered whether selected charges from a patient-level costs database could identify compliance with Sixth Scope of Work indicators in congestive heart failure (CHF). Charges resulting from specific tests, from test o…	PubMed	J Healthc Qual	24	6	26-33	Shine, D.:/Sundaram, P.:/Torres, D. M.:/Johnstone, B.:/Jaeger, J.:/Sanguliano, B.	2002
389	Not related	no	no	Capturing what matters to patients when they evaluate their hospital care		PubMed	Qual Saf Health Care	11	4	306	Fitzpatrick, R.	2002
390	Hosp/dep/unit/clinic	unsure	Yes	Applying the balanced scorecard in healthcare provider organizations	Several innovative healthcare executives have recently introduced a new business strategy implementation tool: the Balanced Scorecard. The scorecard's measurement and management system provides the following potential benefits to healthcare organizations: It aligns the organization around a more market-oriented, customer-focused strategy It facilitates, monitors, and assesses the implementation o…	PubMed	Journal of Healthcare Management	47	3	179-196	Inamdar, N.:/Kaplan, R. S.:/Reynolds, K.	2002
391	Not related	no	no	Comparative performance data. Putting the results of CHA's "Living Our Promises, Acting On Faith" initiative into action		PubMed	Health Prog	83	3	12-5, 68	Gift, R. G.:/Jones, J. M.	2002
392	Not related	no	no	Competing in a report-card environment		PubMed	Russ Coiles Health Trends	14	12	1, 4-9	Coile, R. C., Jr.	2002
393	unsure	unsure	Yes	Controlling by financial and non-financial measures	Management by objectives is a well accepted method nowadays. Goals have to be clearly defined according to contents, time and extent. Measures for improvement require knowledge of planned targets. The logical and chronological sequence of developing strategic and operative goals begins with role modelling ethics. The mission describes how customers should see the organisation in future. The visio…	Embase	LaboratoriumsMedizin	26	2020-05-06	245-253	Vogt, W.:/Appel, S.:/Asper, R.:/Henker, O.:/Köller, U.:/Neumeier, D.:/Rodt, H.:/Stein, W.:/Tiran, A.	2002
394	medical project/program/disease	no	no	Brigham and Women's balanced scorecard goes hi-tech		PubMed	Data Strateg Benchmarks	6	10	145-8		2002
395	Not related	no	no	Determinants of patient satisfaction in a military teaching hospital	The purpose of this study was to determine the aspects of hospital services that are most likely to affect patient satisfaction in a military teaching hospital in Turkey. Although there have been many studies on patient satisfaction in Turkey and other countries, few studies have been done in military hospitals. A patient satisfaction questionnaire using a 4-point Likert scale was mailed to 500 p…	PubMed	J Healthc Qual	24	2	30-4	Demir, C.:/Celik, Y.	2002
396	Not related	no	no	Doctors beware: why a patient complains is not always what it seems		PubMed	Emerg Med (Fremantle)	14	1	44085	Vinen, J.	2002
397	Not related	no	no	Effects of reorganization on laboratory quality: preliminary findings and lessons learned	Reorganization and downsizing are common challenges for managers. This case study describes the implementation of a major restructuring of a clinical laboratory within a large, integrated medical-delivery organization. Economic trends prompted us to evaluate the effects of a major laboratory reorganization, with a significant shift from clinical laboratory scientists to lower waged, nonlicensed t…	PubMed	Clin Leadersh Manag Rev	16	5	293-305	Francis, D.:/Christian, L.:/Peddecord, K. M.:/Wiesner, C.:/Tucker, E. S., 3rd	2002
398	Not related	no	no	Evaluating Emergency Nurse Practitioner services: a randomized controlled trial	BACKGROUND: Emergency Nurse Practitioners (ENP) are increasingly managing minor injuries in Accident and Emergency departments across the United Kingdom. This study aimed to develop methods and tools that could be used to measure the quality of ENP-led care. These tools were then tested in a randomized controlled trial. METHODS: A convenience sample of 199 eligible patients, over 16 years old, an…	Cochrane	Journal of advanced nursing	40	6	721-730	Cooper, M. A.:/Lindsay, G. M.:/Kinn, S.:/Swann, I. J.	2002
399	Not related	no	no	Evaluation of the first phase of sulfur dioxide and nitrogen oxides provisions of the 1990 Clean Air Act: a plant-based approach	Electric power generating plants that use coal were among the key targets of Title IV of the 1990 Clean Air Act. Under the first phase of the act, 110 coal-fired electric power plants were required to reduce their sulfur dioxide emissions by 1995 and nitrogen oxide emissions by 1996. Phase 2 of the act requires even greater reduction of sulfur dioxide emissions by 2000 and nitrogen oxide emission…	PubMed	Environ Manage	29	3	437-50	Freedman, M.:/Jaggi, B.	2002
400	Not related	no	no	Factoring socioeconomic status into cardiac performance profiling for hospitals: does it matter?	BACKGROUND: Critics of "scorecard medicine" often highlight the incompleteness of risk-adjustment methods used when accounting for baseline patient differences. Although socioeconomic status is a highly important determinant of adverse outcome for patients admitted to the hospital with acute myocardial infarction, it has not been used in most risk-adjustment models for cardiovascular report cards…	PubMed	Med Care	40	1	60-7	Alter, D. A.:/Austin, P. C.:/Naylor, C. D.:/Tu, J. V.	2002
401	Not related	no	no	Factors determining inpatient satisfaction with care	The objective of the study was to identify factors associated with satisfaction among inpatients receiving medical and surgical care for cardiovascular, respiratory, urinary and locomotor system diseases. Two weeks after discharge, 533 patients completed a Patient Judgments Hospital Quality questionnaire covering seven dimensions of satisfaction (admission, nursing and daily care, medical care, i…	PubMed	Soc Sci Med	54	4	493-504	Nguyen Thi, P. L.:/Briancon, S.:/Empereur, F.:/Guillemin, F.	2002
402	Not related	no	no	First do no harm: integrating patient safety and quality improvement	BACKGROUND: Lehigh Valley Hospital's (LVH's; Allentown, Penn) interdisciplinary quality improvement program Primum Non Nocere (PNN), or First Do No Harm, is composed of 12 quality improvement (QI) projects that are a combination of ongoing operations improvement projects and new projects in patient safety. The projects stress delivery of cost-effective medical care while reducing preventable adve…	PubMed	Jt Comm J Qual Improv	28	7	373-86	Mawji, Z.:/Stillman, P.:/Laskowski, R.:/Lawrence, S.:/Karoly, E.:/Capuano, T. A.:/Sussman, E.	2002
403	Not related	no	no	Guided imagery in cardiac surgery	Clinical research has demonstrated that guided imagery, a simple form of relaxation, can reduce preoperative anxiety and postoperative pain among patients undergoing surgical procedures. In 1998, the cardiac surgery team implemented a guided imagery program to compare cardiac surgical outcomes between two groups of patients: with and without guided imagery. Data from the hospital financial cost/a…	Cochrane	Outcomes management	6	3	132-137	Halpin, L. S.:/Speir, A. M.:/CapoBianco, P.:/Barnett, S. D.	2002
404	Not related	no	no	Gynaecological day surgery and quality of care	The aim of the study was to explore the experiences of Australian public and private patients undergoing gynaecological day surgery in a public hospital. A telephone survey was conducted with 315 women within two days of hospital discharge. The findings indicate that patients generally favour the "in and out" experience of day surgery, with some reservations. Prior to hospital admission, private …	PubMed	Aust Health Rev	25	3	52-9	Markovic, M.:/Bandyopadhyay, M.:/Vu, T.:/Manderson, L.	2002
405	Not related	no	no	Hospital associations test drive JCAHO core measures effort		PubMed	Data Strateg Benchmarks	6	3	33-6		2002
406	Not related	no	no	Hospital organizational change and financial status: costs and outcomes of care in Philadelphia	Two recent changes in Philadelphia-area hospital organizations are consolidation into systems and acquisition of 2 medical school hospitals by a for-profit chain. This study explored whether such consolidation and conversion affected costs and outcomes of care. The analysis included 1,617,581 discharges from 49 acute-care hospitals from 1997 to 1999. Analyses within and between medical school hos…	PubMed	Am J Med Qual	17	6	236-41	Crawford, A. G.:/Goldfarb, N.:/May, R.:/Moyer, K.:/Jones, J.:/Nash, D. B.	2002
407	Not related	no	no	Hospital performance report card: processes of care		PubMed	Issue Brief (Inst Health Care Costs Solut)	1	3	43838	Kriner, M.	2002
408	Not related	no	no	How to start and sustain a successful pediatric cardiac intensive care program: A combined clinical and administrative strategy	OBJECTIVE: To delineate key clinical and administrative factors in starting a pediatric cardiac intensive care program and to introduce a scorecard concept to measure excellence in such a new program. Methods: Review of current clinical research data in pediatric cardiac intensive care and administrative business concepts for their application to the pediatric cardiac intensive care program. RESU…	PubMed	Pediatr Crit Care Med	3	2	107-111	Chang, A. C.	2002
409	Not related	no	no	Influence of length of stay on patient satisfaction with hospital care in Japan	OBJECTIVE: The objective of this study was to identify specific patient satisfaction items related to overall satisfaction by different length of stay (LOS) for patients in Japanese hospital settings. METHODS: This cross-sectional study involved a participant sample, drawn from 77 voluntarily participating hospitals throughout Japan, of in-patients discharged to the community. Older patients and …	PubMed	Int J Qual Health Care	14	6	493-502	Tokunaga, J.:/Imanaka, Y.	2002
410	Not related	no	no	Interposition arthroplasty with periosteal graft of the lesser metatarsophalangeal joints. First long term results	Background. Surgery treatment of an isolated arthropathy of the external metatarsophalangeal joint, outside rheumatoid pathology, presents a number of problems that are difficult to resolve. The rigidity of the metatarsophalangeal joint, axial deviations, metatarsalgia and load transfer phenomena to contiguous rays represent the most common disabling sequelae to surgery. The disappointing medium-…	Embase	Chirurgia del Piede	26	1	43837	Parino, E.:/Pisani, P. C.:/Milano, L.	2002
411	Not related	no	no	Investment appraisal in the water industry of England and Wales	Since privatisation in 1989, the changing nature of the water industry in England and Wales has increased the need for effective investment appraisal. Previous research highlighted many aspects of the industry that could detract from the efficacy of conventional discounted cash-flow techniques, and found that an investment-appraisal technique must fulfil a number of criteria in order to overcome …	Embase	Journal of the Chartered Institution of Water and Environmental Management	16	2	100-104	Tebbutt, R. J.:/Guy, J. A.:/Cochin, R. J.:/Lester, J. N.	2002
412	Not related	no	no	Measured success	Some practices "wing it," some pick outcomes after the fact in order to look good. But neither of these approaches creates much confidence that next year will be okay, let alone better. Using measurement to improve practice requires understanding the interplay among mission, vision, core values, key success factors, and performance indicators. Combined intelligently, these five elements drive str…	PubMed	J Am Coll Dent	69	3	61-7	Chambers, D. W.	2002
413	Not related	no	no	Measuring up: Do you have a scorecard?	Performance measurement can be an effective tool in driving organization improvement to enable your utility to become more competitive or improve customer satisfaction. WERF Project #99-WWF-7, Developing and Implementing a Performance Measurement System, is developing performance measurement systems by investigating a number of "best practices" in other industries and implementing selected practi…	Embase	Water Science and Technology: Water Supply	2	4	181-187	Johnson, K.	2002
414	Not related	no	no	Mental disorders and quality of diabetes care in the veterans health administration	OBJECTIVE: The population of persons with mental disorders is potentially vulnerable to poor quality of medical care. This study examined the relationship between mental disorders and quality of diabetes care in a national sample of veterans. METHOD: Chart-abstracted quality data were merged with outpatient and inpatient administrative database records for a sample of veterans with diabetes who h…	PubMed	Am J Psychiatry	159	9	1584-90	Desai, M. M.:/Rosenheck, R. A.:/Druss, B. G.:/Perlin, J. B.	2002
415	Not related	no	no	Outpatient experiences in acute hospitals	BACKGROUND: Patient satisfaction surveys are useful in gaining an understanding of users' needs and their perceptions of the service received. AIM; To assess the views of outpatient department (OPD) attendees on the quality of service received. METHODS: OPD attendees were randomly selected from four acute hospitals in one health board region and sent a confidential postal questionnaire to assess …	PubMed	Ir J Med Sci	171	2	89-93	De Brun, C.:/Howell, F.:/Bedford, D.:/Corcoran, R.:/Kelly, A.	2002
416	Not related	no	no	Patient and staff satisfaction with the quality of in-patient psychiatric care in a Nigerian general hospital	BACKGROUND: Patient satisfaction has been proposed as a simple measure of the quality of care. The present study aimed to assess how satisfied the patients and staff in an acute admission psychiatric unit were with experiences in the ward, including the physical environment, freedom, comfort, attitudes of staff towards patients, access to staff, and duration of hospitalization. METHOD: A descript…	PubMed	Soc Psychiatry Psychiatr Epidemiol	37	6	283-8	Olusina, A. K.:/Ohaeri, J. U.:/Olatawura, M. O.	2002
417	Hosp/dep/unit/clinic	unsure	Yes	Introducing a balanced scorecard management system in a university anesthesiology department	IMPLICATIONS: The study goal was to show how Balanced Scorecard, a modern management tool based on score numbers, can efficiently be applied to a university anesthesiology department. Nineteen score numbers were established in four perspectives. Meaningful results were obtained with limited resources to support a process of innovation and improvement.	PubMed	Anesth Analg	95	6	1731-8, table of contents	Zbinden, A. M.	2002
418	general health sector	unsure	Yes	Let's bring balance to health care	Consider implementing the balanced scorecard--a performance management method that allows you to view your work from four perspectives: customer, internal business, learning and growth, and financial.	PubMed	Nurs Manage	33	3	35-7	Fitzpatrick, M. A.	2002
419	Not related	no	no	Organizational development in the health care system	Background: Changes in the German health care system require changes in health care institutions. Organizational development (OD) techniques can help them to cope successfully with their changing environment. Concept: OD is defined as a collective process of learning aiming to induce intended organizational change. OD is based on social science methods and conducted by process-oriented consultant…	Embase	Medizinische Klinik	97	5	309-315	Pfaff, H.:/Klein, J.	2002
420	Hosp/dep/unit/clinic	unsure	Yes	Measuring comparative hospital performance	Leading healthcare provider organizations now use a "balanced scorecard" of performance measures, expanding information reviewed at the governance level to include financial, customer, and internal performance information, as well as providing an opportunity to learn and grow to provide better strategic guidance. The approach, successfully used by other industries, uses competitor data and benchm…	PubMed	J Healthc Manag	47	1	41-57	Griffith, J. R.:/Alexander, J. A.:/Jelinek, R. C.	2002
421	Not related	no	no	Patient satisfaction measurement: current issues and implications	Healthcare consumers are demanding excellence in care and services from care providers, and payors are following in their expectations. Demonstration of quality outcomes and consumer satisfaction with services are now a priority and the primary competitive edge in healthcare. Hospitals and healthcare systems that invest in programs to determine how patients evaluate their experiences will have va…	PubMed	Lippincotts Case Manag	7	5	194-200	Urden, L. D.	2002
422	Not related	no	no	Mortality rates. Dead confusing	There is considerable disagreement over how hospital mortality rates should be measured. There are concerns that hospitals with a high number of geriatric beds and long-stay patients are bound to appear to do badly in terms of mortality rates. Analysis of death rates in English trusts shows mortality rates do vary for length of stay. After standardisation for age group and length of stay, the adj…	PubMed	Health Serv J	112	5831	26-7	Jarman, B.:/Bottle, A.:/Aylin, P.:/Taylor, R.	2002
423	Not related	no	no	Monitoring the progress of system integration	As providers of health care face the multiple challenges of today's health care environment, many believe that integrated delivery systems promise the structure needed to provide high-quality, cost-efficient care. They make structural and process changes with the expectation that those changes will improve system performance. But few systems actually measure progress in creating an integrated sys…	PubMed	Qual Manag Health Care	10	2	43841	Lukas, C. V.:/Meterko, M.:/Lowcock, S.:/Donaldson-Parlier, R.:/Blakely, M.:/Davies, M.:/Petzel, R. A.	2002
424	Not related	no	no	Patient satisfaction in the outpatients' chemotherapy unit of Marmara University, Istanbul, Turkey: a staff survey	BACKGROUND: We conducted a survey to find out how patients feel about the care they receive in the outpatient chemotherapy unit of Marmara University Hospital. METHODS: The American College of Physicians Patient Satisfaction survey translated into Turkish was used. A meeting was held with all involved staff, before conducting the survey, to review the purpose and determine the process. The study …	PubMed	BMC Cancer	2		30	Turhal, N. S.:/Efe, B.:/Gumus, M.:/Aliustaoglu, M.:/Karamanoglu, A.:/Sengoz, M.	2002
425	Not related	no	no	Patients' experiences and satisfaction with health care: results of a questionnaire study of specific aspects of care	OBJECTIVE: To determine what aspects of healthcare provision are most likely to influence satisfaction with care and willingness to recommend hospital services to others and, secondly, to explore the extent to which satisfaction is a meaningful indicator of patient experience of healthcare services. DESIGN: Postal survey of a sample of patients who underwent a period of inpatient care. Patients w…	PubMed	Qual Saf Health Care	11	4	335-9	Jenkinson, C.:/Coulter, A.:/Bruster, S.:/Richards, N.:/Chandola, T.	2002
426	Not related	no	no	Performance improvement		PubMed	Popul Rep J		52	43857	Lande, R. E.	2002
427	medical project/program/disease	no	no	Performance measurement in women's health: the Women's Health Report, Hospital Report 2001 series, a Canadian experience	The Women's Health Report was a preliminary study that formed part of the Hospital Report 2001 Series; an evaluation of hospital performance in the province of Ontario using a balanced scorecard framework. The Report reflects the importance of including a women's health perspective in the evaluation of health system performance and the need for increased accountability for equity in access to, an…	PubMed	Womens Health Issues	12	6	327-37	Magistretti, A. I.:/Stewart, D. E.:/Brown, A. D.	2002
428	Not related	no	no	Primary care practice management in rural and urban Veterans Health Administration settings	Limited access to specialty care in rural settings may result in more expectations of primary care providers and a higher demand for primary care. The authors used survey and administrative data from 1999 from the Veterans Health Administration (VHA) to compare primary care practice management and performance in 19 rural to 103 urban VHA hospitals nationally. Rural VHA hospitals were smaller, les…	PubMed	J Rural Health	18	2	298-303	Weeks, W. B.:/Yano, E. M.:/Rubenstein, L. V.	2002
429	Not related	no	no	Reducing the hospital workforce: what is the role of human resource management practices?		PubMed	Hosp Top	80	1	44173	Rondeau, K. V.:/Wagar, T. H.	2002
430	Not related	no	no	Representing inequities in the distribution of socio-economic benefits and environmental risk	There is currently no standard method for analyzing claims of environmental inequity. Neither is there a database of statistics on the extent of relationship between regional indicators of environmental quality, likely sources of pollution, and the demographic characteristics of affected populations. The resolution of environmental disputes is often hampered by inadequate communication between st…	PubMed	Environ Monit Assess	79	2	101-19	Louis, G. E.:/Magpili, L. M.	2002
431	Not related	no	no	Show them the data. What do trustees need to know and how do they need to know it?	As trustees' accountability expands, they need to keep up with a growing body of institutional information. Unfortunately, too many boards get inundated with raw data and don't know what to do with them. That's where "dashboards" and "scorecards" that highlight trends and show comparisons of significant indicators can make all the difference.	PubMed	Trustee	55	8	18-20, 33-5, 1	Bitoun, M.	2002
432	medical project/program/disease	no	no	Strategy management system in perinatal services: the role of a patient resource manager	The purpose of this article is to illustrate the role of a patient resource manager in an academic healthcare organization which has implemented a strategy management system. This management system is composed of communication tools organized in a balanced scorecard to support/promote ongoing growth and development using Kaplan and Norton's Strategy Management System. The historical development o…	PubMed	Lippincotts Case Manag	7	1	27-42	Jones, M. L.:/Filip, S. J.:/Smith, H.:/Remsburg-Bell, E.	2002
433	Not related	no	no	Structural versus outcomes measures in hospitals: a comparison of Joint Commission and Medicare outcomes scores in hospitals	Outcomes performance measures are increasingly important in health care. The Joint Commission on Accreditation of Healthcare Organizations (Joint Commission) continues to rely on structure and process measures based on accepted good practice. One of the first tasks in moving to a more outcomes-oriented approach is to compare the two measurement approaches. This article compares seven non-federal …	PubMed	Qual Manag Health Care	10	2	29-38	Griffith, J. R.:/Knutzen, S. R.:/Alexander, J. A.	2002
434	Not related	no	no	Surgical treatment of third degree acute and symptomatic acromioclavicular dislocations. Experience of the Orthopedic Clinic in Verona	Background. The treatment of third degree acromioclavicular dislocation is relatively controversial and this article reports our personal experience at the Orthopedic Clinic at Verona University. Methods. The series included 15 patients with symptomatic, third degree acromioclavicular dislocation which revealed functional deficit with or without shoulder pain. The treatment we proposed was surgic…	Embase	Minerva Ortopedica e Traumatologica	53	1	31-36	Castellarin, G.:/Vecchini, E.:/Sembenini, P.:/Ruffinella, D.:/Ricci, M.	2002
435	Hosp/dep/unit/clinic	no	no	The "balanced scorecard" - An opportunity for leaders of medical departments	At present, the increase of economic and competitive pressure in the health care sector is mainly answered by rationalization and intensification of workload. The introduction of G-DRGs (German Diagnoses Related Groups) involves the risk to further restrict the perspective of the management on monetary aspects. However, to guarantee continuous development and survival of hospitals, a more integra…	Embase	Gesundheitsokonomie und Qualitatsmanagement	7	3	166-172	Dick, B.:/Krieg, J. C.:/Schreiber, W.	2002
436	unsure	no	no	The contributions of library and information services to hospitals and academic health sciences centers: a preliminary taxonomy	OBJECTIVES: This article presents a taxonomy of the contributions of library and information services (LIS) in hospitals and academic health sciences centers. The taxonomy emerges from a study with three objectives: to articulate the value of LIS for hospitals and academic health sciences centers in terms of contributions to organizational missions and goals, to identify measures and measurable s…	PubMed	J Med Libr Assoc	90	3	276-84	Abels, E. G.:/Cogdill, K. W.:/Zach, L.	2002
437	general health sector	unsure	Yes	The balanced scorecard: an incremental approach model to health care management	The balanced scorecard represents a technique used in strategic management to translate an organization's mission and strategy into a comprehensive set of performance measures that provide the framework for implementation of strategic management. This article develops an incremental approach for decision making by formulating a specific balanced scorecard model with an index of nonfinancial as we…	PubMed	J Health Care Finance	28	4	69-80	Pineno, C. J.	2002
438	Not related	no	no	The moderators of patient satisfaction	The purpose of this study was to determine which Department of Defense (DOD) active duty patient sociodemographic, health status, geographic location, and utilization factors, predict overall patient satisfaction with health care in military facilities. A theoretical framework developed from patient satisfaction and social identity theories and from previous empirical findings was used to develop…	PubMed	J Manag Med	16	1	48-66	Tucker, J. L.	2002
439	pharmaceutical	no	no	Pathways to a new pharmaceutical total quality. Part 2: Integration of balanced scorecard and quality costs - A management tool for pharmaceutical continuous improvement	In order to support a change process towards a new pharmaceutical total quality (TQ), there's a need for "hard" technical tools besides "soft" factors such as management leadership or a comprehensive quality culture. In this article we present two instruments. The tool "Model for the Pharmaceutical Improvement Process" shows, how improvement projects can be systematically generated and implemente…	Embase	Pharmazeutische Industrie	64	11	1126-1133	Dahinden, A.:/Schmidt, R.:/Folkers, G.	2002
440	general health sector	no	no	The NHS Performance Assessment Framework: a "balanced scorecard" approach?	The NHS in the UK has recently adopted a new Performance Assessment Framework (PAF), aiming to provide a broader view of performance within the NHS The PAF is not only a multi-stakeholder approach reflecting various stakeholders' interests across six dimensions, but is also used by the Government as a strategic management tool to ink national strategies with local operation activities. The Govern…	PubMed	J Manag Med	16	2020-04-05	345-58	Chang, L. C.:/Lin, S. W.:/Northcott, D. N.	2002
441	Not related	no	no	The Fortune 500 model for health care: is now the time to change?		PubMed	J Health Polit Policy Law	27	1	37-48	Enthoven, A. C.	2002
442	Not related	no	no	The scorecard on globalization 1980-2000: its consequences for economic and social well-being	The era of globalization has brought substantially less progress than was achieved in the preceding 20 years. This study by the Center for Economic and Policy Research concludes that the data provide no evidence that the policies associated with globalization have improved outcomes for developing countries, and its findings challenge economists and policymakers who cite globalization as an engine…	PubMed	Int J Health Serv	32	2	229-53	Weisbrot, M.:/Baker, D.:/Kraev, E.:/Chen, J.	2002
443	Not related	no	no	Thinking strategically	Over the course of the past 20 years, human resources has tried a variety of strategic initiatives to add value to the working environment, from the alphabets of TQM, CQI, EVA, ROI, ISO, QS, Theory X, Y, Z, Generation X and Y to re-engineering, balanced scorecard, lean, hoshin, six sigma, to Margaret Wheatley's "The Simpler Way" and finally to cheese and fish. The problem is that none of these is…	PubMed	Mich Health Hosp	38	5	44054	Goree, M.	2002
444	Not related	no	no	Tracking cost and info: an affordable solution		PubMed	Healthc Benchmarks	9	2	19-21		2002
445	Not related	no	no	Use score card to boost quality	Keeping a score card can identify problem areas and track improvements. When specific goals are reached, staff are given rewards such as thank-you letters, tokens, or pizza parties. Staff are kept informed about the results of the score card through bulletin board postings, staff meetings, and the hospital Intranet. Data are collected with manual entry by nursing staff, chart review by performanc…	PubMed	ED Manag	14	10	114-7		2002
446	Hosp/dep/unit/clinic	unsure	Yes	Allocation system for management: Use of the balanced scorecard in the CHU in Lyon and Lille		Embase	Journal d'Economie Medicale	21	2020-01-02	53-71	Faujour, V.:/Marian, L.	2003
447	Not related	no	no	Women's experiences of continuity of midwifery care in a randomised controlled trial in Australia	OBJECTIVE: to compare the experiences of women who received a new model of continuity of midwifery care with those who received standard hospital care during pregnancy, labour, birth and the postnatal period. DESIGN: a randomised controlled trial was conducted. One thousand and eighty-nine women were randomly allocated to either the new model of care, the St George Outreach Maternity Project (STO…	Cochrane	Midwifery	18	2	102-112	Homer, C. S.:/Davis, G. K.:/Cooke, M.:/Barclay, L. M.	2002
448	Not related	no	no	[Clinical management in an angiology and vascular surgery unit. Results of the application of a clinical practice protocols]	OBJECTIVES: The aim of this study was to analyze the impact of clinical management on quality indicators in a vascular surgery unit over a 10-year period. METHODS: We performed a retrospective analysis of quality indicators from 1990 to 2001 and of the influence of a clinical practice protocol and standards of quality on these indicators. RESULTS: Comparison of both periods revealed improvement i…	PubMed	Gac Sanit	17	5	430-2	Julia, J.:/Gomez, F. T.:/Lozano, P.:/Corominas, C.:/Rimbau, E. M.	2003
449	Hosp/dep/unit/clinic	no	no	A balanced scorecard approach for nursing report card development	In this article we describe the process used to introduce and structure a nursing perspective as part of a balanced scorecard framework within a provincial hospital performance report. Results of a critical literature review and consultative process with key informants are outlined. Nurse-sensitive indicators emerged in the areas of system integration and change, clinical utilization and outcomes…	PubMed	Outcomes Manag	7	1	17-22	Hall, L. M.:/Doran, D.:/Laschinger, H. S.:/Mallette, C.:/Pedersen, C.:/O'Brien-Pallas, L. L.	2003
450	Not related	no	no	[Patient experiences in Norwegian hospitals--changes over time?]	BACKGROUND: Patient experience has been identified as a national indicator of hospital quality. We describe the changes in patient experiences 1996-2000 for seven Norwegian hospitals. MATERIAL AND METHODS: A patient experience questionnaire was sent to medical and surgical patients in a stratified random sample of hospitals in 1996. The same questionnaire was used in similar surveys in 1998 and 2…	PubMed	Tidsskr Nor Laegeforen	123	24	3600-3	Pettersen, K. I.:/Hofoss, D.:/Sjetne, I. S.	2003
451	Not related	no	no	100 top hospitals. They 'just do it better'. Elite group of hospitals making Solucient's annual list--including 31 newcomers this year--outperform their peers across the board		PubMed	Mod Healthc	Suppl		43994		2003
452	laboratory	no	no	Developing and using a balanced scorecard: a case study with SWOT analysis	Have you tried to measure your laboratory's performance lately? Do you measure and assess financial results, customer satisfaction, internal process efficiency, and learning and growth? If any of these metrics are missing from your performance measurement system, you are not using the latest management tool that is sweeping the health-care industry--the balanced scorecard (BSC). This article begi…	PubMed	Clin Leadersh Manag Rev	17	2	69-74	Gumbus, A.:/Lussier, R. N.	2003
453	Not related	no	no	Admission cardiotocography: a randomised controlled trial	BACKGROUND: Admission cardiotocography is widely used to identify pregnancies that might benefit from continuous electronic fetal monitoring in labour. We aimed to compare the effect on neonatal outcome of admission cardiotocography versus intermittent auscultation of the fetal heart rate. METHODS: 8580 women admitted to the delivery ward of a Dublin teaching hospital who were at low risk of feta…	Cochrane	Lancet (London, England)	361	9356	465-470	Impey, L.:/Reynolds, M.:/MacQuillan, K.:/Gates, S.:/Murphy, J.:/Sheil, O.	2003
454	Hosp/dep/unit/clinic	unsure	Yes	A three year journey to organizational and financial health using the balanced scorecard: a case study at a Yale New Haven health system hospital	The article focuses on health care facilities. These facilities are facing financial pressures as the federal government, managed care, and the shift to outpatient care forces downsizing and hospital closures across the nation. This financial pressure translates for many institutions into an increased emphasis on financial metrics to the exclusion of other parameters. This article explores the th…	Google Scholar	The Journal of Business and Economic Studies	9	2	54	Gumbus, Andra:/Bellhouse, Dorothy E:/Lyons, Bridget	2003
455	Not related	no	no	Alliance will evaluate clinical excellence	Intent is to provide organizationwide, measurable goals for hospitals. All 5,000 hospitals in the United States are being rated on clinical outcomes. Evaluations will examine 20 procedures in six different specialty areas.	PubMed	Healthcare Benchmarks Qual Improv	10	5	55-6		2003
456	Not related	no	no	B-cell commitment: deciding on the players	Considerable progress has been made over the past few years in determining the key molecular players that regulate the commitment and development of early B-lineage cells in mouse bone marrow (transcription factors, cytokines and their receptors). However, confusion remains as to the precise stages, surface phenotypes and lineage restrictions that are observed early in B-cell development. Increas…	PubMed	Curr Opin Immunol	15	2	158-65	Hardy, R. R.	2003
457	Not related	no	no	Bowling workload and the risk of injury in elite cricket fast bowlers	This study examined the relationship between the bowling workload of first-class cricket fast bowlers and injury with the aim of identifying a workload threshold at which point the risk of injury increases. Ninety male fast bowlers (mean age 27 years, range 18-38 years) from six Australian state squads were observed for the 2000-2001 and/or 2001-2002 cricket seasons. Workload was quantified by ex…	PubMed	J Sci Med Sport	6	3	359-67	Dennis, R.:/Farhart, P.:/Goumas, C.:/Orchard, J.	2003
458	Not related	no	no	Breakthrough of the year. Scorecard 2002		PubMed	Science	302	5653	2041		2003
459	Not related	no	no	Building an award-winning women's health ambulatory service and beyond	Many barriers exist for the provision of high-quality health care to inner-city minority women. The barriers include access to care, compliance problems, financial concerns, system navigation issues, as well as language barriers. This article describes the transition of the Women's Ambulatory Health Services at Hartford Hospital from a traditional clinic model to a culturally sensitive private pr…	PubMed	J Ambul Care Manage	26	3	186-98	Allen, L. W.:/Maxwell, S.:/Greene, J. F.	2003
460	Hosp/dep/unit/clinic	no	no	[The balanced scorecard. "Tool or toy" in hospitals]	The change in hospital funding with diagnosis related groups (DRG), medical advances as well as demographic changes will call for new quantitative and qualitative standards imposed on German hospitals. Increasing costs and competition in the health care sector requires new and innovative strategies for resource management. Today's policy is mainly defined by rationing and intensified workload. Th…	PubMed	Anaesthesist	52	10	947-56	Brinkmann, A.:/Gebhard, F.:/Isenmann, R.:/Bothner, U.:/Mohl, U.:/Schwilk, B.	2003
461	Not related	no	no	An investigation of patient satisfaction following discharge after total hip replacement surgery	PURPOSE: To investigate patient expectations of and satisfaction with in-hospital discharge planning after total hip-joint replacement surgery in early and late discharge patient groups. DESIGN: A qualitative study describing patients' experience of discharge planning. SAMPLE: Thirty-three consecutive patients requiring primary total hip-joint replacement from two metropolitan hospitals. METHODS:…	PubMed	Orthop Nurs	22	6	429-36	Fielden, J. M.:/Scott, S.:/Horne, J. G.	2003
462	Not related	no	no	Association of breast arterial calcifications detected by mammography and coronary artery calcifications quantified by multislice CT in a population of post-menopausal women	Purpose. To assess the correlation between the presence and extent of breast arterial calcifications (BAC) detected at mammography and the extent of coronary atherosclerosis, as evaluated by multislice computed tomography (MSCT) coronary calcium quantification in a population of post-menopausal women. Materials and methods. Seventy-four post-menopausal women aged under 65 years who had undergone …	Embase	Radiologia Medica	106	4	305-312	Pecchi, A.:/Rossi, R.:/Coppi, F.:/Ligabue, G.:/Modena, M. G.:/Romagnoli, R.	2003
463	Hosp/dep/unit/clinic	no	no	A process evaluation of a health care Balanced Scorecard	The purpose of this study was to assess a Balanced Scorecard (BSC) process in health care. Specifically, this study evaluated how a BSC was implemented by the emergency medicine service line within one integrated delivery system (IDS). The study compared the BSC definition process used by the service line with the definition process that is recommended by the originators of the BSC. Also, the mat…	PubMed	J Health Care Finance	30	2	37-64	Bilkhu-Thompson, M. K.	2003
464	Hosp/dep/unit/clinic	unsure	Yes	Accountability in public health units: using a modified nominal group technique to develop a balanced scorecard for performance measurement	BACKGROUND: Little attention has been paid to the need for accountability instruments applicable across all health units in the public health system. One tool, the balanced scorecard was created for industry and has been successfully adapted for use in Ontario hospitals. It consists of 4 quadrants: financial performance, outcomes, customer satisfaction and organizational development. The aim of t…	PubMed	Can J Public Health	94	5	391-6	Robinson, V. A.:/Hunter, D.:/Shortt, S. E.+I2212P2212I2A2211:N2212	2003
465	general health sector	yes	yes	Achieving excellence in veterans healthcare--a balanced scorecard approach	This article provides healthcare administrators and managers with a framework and model for developing a balanced scorecard and demonstrates the remarkable success of this process, which brings focus to leadership decisions about the allocation of resources. This scorecard was developed as a top management tool designed to structure multiple priorities of a large, complex, integrated healthcare s…	PubMed	J Healthc Qual	25	3	33-9	Biro, L. A.:/Moreland, M. E.:/Cowgill, D. E.	2003
466	medical project/program/disease	no	no	Company health management and the balanced scorecard - Combining disease prevention and productivity at the workplace	Health care management at the workplace means combining occupational medicine and safety management, health promotion and strategic management. In many companies there are problems combining preventive measures and economic strategies. This deficit can be closed by the Balanced Scorecard. This is a management system that follows not only economic and customer-oriented targets, but also "soft" fac…	Embase	Arbeitsmedizin Sozialmedizin Umweltmedizin	38	9	470-476	Kentner, M.:/Janssen, P.:/Rockholtz, C.	2003
467	general health sector	no	no	Balanced scorecards: a new tool for family medicine	search for abstract	PubMed	Ann Fam Med	1	3	181-2	Wender, R. C.:/Susman, J.	2003
468	Not related	no	no	Balanced scorecard investment appraisal in the water industry of England and Wales	Previous work has shown that while most conventional investment appraisal techniques appear ill-suited for use in the water industry of England and Wales, the Balanced Scorecard (BSC) offers considerable potential as an investment decision making tool. This study accounts for much of the criticism of the BSC technique, proposing methodological changes to overcome these difficulties. A more compre…	PubMed	Environ Technol	24	7	845-54	Tebbutt, P. J.:/Gochin, R. J.:/Lester, J. N.	2003
469	Not related	no	no	Data briefing. Choice of A & E		PubMed	Health Serv J	113	5876	26	Appleby, J.	2003
470	general health sector	unsure	Yes	Balancing the health care scorecard	During the 21st century, successful health care management will depend on organizations and top executives balancing quality and customer satisfaction with adequate financing and long-range goals. Long past are the days of fee-for-service and indemnity insurance policies. Today's health care organizations must deal with managed care, government oversight, aging baby boomers, new technologies, and…	PubMed	Manag Care	12	9	42-6	Shutt, J. A.	2003
471	Not related	no	no	Development of the Irish National Perception of Quality of Care Survey	OBJECTIVES: This study aimed to develop a methodology suitable for assessing patients' perception of quality of care received in Irish hospitals nationwide. SETTING: Thirteen acute care hospitals throughout Ireland participated in the study. Patients were surveyed approximately 3-6 weeks following discharge. The development work was undertaken by the Irish Society for Quality in Healthcare. DESIG…	PubMed	Int J Qual Health Care	15	2	163-8	Sweeney, J.:/Brooks, A. M.:/Leahy, A.	2003
472	Not related	no	no	Costs of measuring outcomes of acute hospital care in a longitudinal outcomes measurement system	It is widely acknowledged that the measurement of outcomes of care and the comparison of outcomes over time within health care providers and risk-adjusted comparisons among providers are important parts of improving quality and cost-effectiveness of care. However, few studies have assessed the costs of measuring outcomes of care. We sought to evaluate the personnel and financial resources spent f…	PubMed	Am J Med Qual	18	1	43899	Schneeweiss, S.:/Manstetten, A.:/Wildner, M.:/Sangha, O.:/Liebetrau, M.:/Paeger, A.	2003
473	Not related	no	no	Do hospitals with lower mortality have higher patient satisfaction? A regional analysis of patients with medical diagnoses	Although patient satisfaction is a widely used indicator of quality, relationships between satisfaction and other indicators are poorly studied. The current study examined hospital-level correlations between patient satisfaction and severity-adjusted mortality for 29 hospitals in northeastern Ohio during 1993-1997. Satisfaction with 6 dimensions of care was measured using a validated survey of 42…	PubMed	Am J Med Qual	18	2	59-65	Jaipaul, C. K.:/Rosenthal, G. E.	2003
474	Not related	no	no	Do star ratings really reflect hospital performance?	The publication of performance ratings for NHS Trusts (star ratings) is an important part of NHS policy. There are significant benefits to a Trust in being awarded the top rating of three stars. The methodology for awarding stars to acute hospitals is explained. The most significant areas of performance in determining a hospital's star rating are identified. The Department of Health claimed that …	PubMed	J Health Organ Manag	17	3	210-23	Snelling, I.	2003
475	Not related	no	no	'Emerge': Benchmarking of clinical performance and patients' experiences with emergency care in Switzerland	OBJECTIVE: To assess the effects of uniform indicator measurement and group benchmarking followed by hospital-specific activities on clinical performance measures and patients' experiences with emergency care in Switzerland. DESIGN: Data were collected in a pre-post design in two measurement cycles, before and after implementation of improvement activities. Trained hospital staff recorded patient…	PubMed	Int J Qual Health Care	15	6	473-85	Schwappach, D. L.:/Blaudszun, A.:/Conen, D.:/Ebner, H.:/Eichler, K.:/Hochreutener, M. A.	2003
476	Not related	no	no	Factors influencing patient choice of hospitals in Riyadh, Saudi Arabia	This study examined factors considered important in choosing a hospital. The sample consisted of 303 respondents selected from five randomly selected primary health care centres. The percentages of males, highly educated, high-income level, elder and private sector employees was higher in those choosing private sector hospitals, while marital status did not relate to type of hospital. The princip…	PubMed	J R Soc Promot Health	123	2	105-9	al-Doghaither, A. H.:/Abdelrhman, B. M.:/Saeed, A. A.:/Magzoub, M. E.	2003
477	Not related	no	no	Factors relating to patients' reports about hospital care for coronary heart disease in England	OBJECTIVES: All health care providers in England are required to conduct surveys of their patients' experience of health care. Data from such surveys contribute to the 'star rating' performance indicators. However, there are concerns that these subjective measures may be influenced more by characteristics of patients than by true variations in the quality of care. The purpose of this paper is thr…	PubMed	J Health Serv Res Policy	8	2	83-6	Jenkinson, C.:/Coulter, A.:/Bruster, S.:/Chandola, T.:/Jones, P.	2003
478	Not related	no	no	For the last time: stock options are an expense	Should stock options be recorded as an expense on a company's income statement and balance sheet, or should they remain where they are, relegated to footnotes? The extraordinary boom in share prices during the Internet bubble made critics of option expensing look like spoilsports. But since the crash, the debate has returned with a vengeance. And no wonder: The authors believe the case for expens…	PubMed	Harv Bus Rev	81	3	62-71, 140	Bodie, Z.:/Kaplan, R. S.:/Merton, R. C.	2003
479	Not related	no	no	Gap analysis of patient meal service perceptions	The provision of food and drinks to patients remains a largely unexplored, multidimensional phenomenon. In an attempt to ameliorate this lack of understanding, a survey utilising a modified SERVQUAL instrument measured on a seven-point Likert scale was carried out on-site at four NHS acute trusts for the purpose of assessing the perceptions and expectations of meal attributes and their importance…	PubMed	Int J Health Care Qual Assur Inc Leadersh Health Serv	16	2020-02-03	143-53	Hwang, L. J.:/Eves, A.:/Desombre, T.	2003
480	Not related	no	no	Government rhetoric and their R&D expenditure. A score-card for governments' investments into science and future technologies		PubMed	EMBO Rep	4	2	117-20	Gannon, F.	2003
481	Not related	no	no	Hemodynamic profiles of patients with dengue hemorrhagic fever during toxic stage: An echocardiographic study	Objective: To study left ventricular performance and hemodynamic abnormalities during different stages of dengue hemorrhagic fever (DHF). Design and setting: Observational study in a tertiary medical school hospital. Patients: Twenty-four patients with serologically confirmed diagnosis of dengue virus infection and DHF according to the WHO criteria. Methods: Echocardiography was performed during …	Embase	Intensive Care Medicine	29	4	570-574	Khongphatthanayothin, A.:/Suesaowalak, M.:/Muangmingsook, S.:/Bhattarakosol, P.:/Pancharoen, C.	2003
482	Not related	no	no	Indicators of nursing care quality. Findings from a pilot study	Staffing data (staff mix and nursing care hours) and patient outcome indicator data (falls, skin integrity, nosocomial infections, and satisfaction) from a pilot study are presented. These data provide a compelling case for developing databases and collection systems that capture standardized indicator and staffing data to address issues about the quality of nursing care. They also underscore the…	PubMed	Outcomes Manag	7	2	51-8; quiz 59-60	Loan, L. A.:/Jennings, B. M.:/Brosch, L. R.:/DePaul, D.:/Hildreth, P.	2003
483	Not related	no	no	Indicators of quality of in-patient psychiatric treatment: the patients' view	OBJECTIVES: The object of this study was to find out from psychiatric in-patients which aspects of care and treatment they considered important and how satisfied they were with these. DESIGN: One hundred and ninety-four in-patients were asked to rate the importance of, and their satisfaction with, 22 different aspects of in-patient care and treatment. The questionnaire, developed for the purpose …	PubMed	Int J Qual Health Care	15	3	213-21	Langle, G.:/Baum, W.:/Wollinger, A.:/Renner, G.:/U'Ren, R.:/Schwarzler, F.:/Eschweiler, G. W.	2003
484	Not related	no	no	Laparoscopic cholecystectomy. Training on a bio-simulation model with learning success documented using score-cards	The possibilities of gaining theoretical knowledge in surgery are virtually unlimited. To acquire practical skills,however, the availability and willingness of the patient are the limiting factors. With the development of training tools and structured courses, experience can be gained independently of the clinical situation. To objectify and record individual performance and improvement, and to d…	Embase	Der Chirurg; Zeitschrift für alle Gebiete der operativen Medizen	74	3	208-213	Neumann, M.:/Stangl, T.:/Auenhammer, G.:/Horbach, T.:/Hohenberger, W.:/Schneider, I.	2003
485	Not related	no	no	Measuring aspects of devolved health authority performance: Nova Scotia patients who travel further than necessary to obtain hospital care	This article presents a set of performance indicators measuring how well devolved health authorities do at providing secondary-level hospital services to residents in their jurisdictions. The study is based on an analysis of Nova Scotia discharge abstract data from 1992-93 to 1999-00. While most residents of Nova Scotia obtain this level of care in their own districts, wide variations persisted o…	PubMed	Healthc Manage Forum	16	2	8-13, 39-45	Hanlon, N. T.	2003
486	Not related	no	no	Outdoor air pollution and its health impacts	Air pollution is a major blot on our environmental health scorecard. Finding from many epidemiological studies showed that air pollution contributed to many health impact, being harmful to respiratory system, cardiovascular system and immune system, and was associated with declined lung function, increased hospitalization and cardio-respiratory mortality. These health impacts occurred even at exp…	Embase	Wei sheng yan jiu = Journal of hygiene research	32	3	284-286	Guo, L.:/Jin, Y.	2003
487	Hosp/dep/unit/clinic	no	no	Hospital marketing	This article looks at a prescribed academic framework for various criteria that serve as a checklist for marketing performance that can be applied to hospital marketing organizations. These guidelines are drawn from some of Dr. Noel Capon of Columbia University's book Marketing Management in the 21st Century and applied to actual practices of hospital marketing organizations. In many ways this ch…	PubMed	J Hosp Mark Public Relations	14	2	77-83	Carter, T.	2003
488	Not related	no	no	Patient satisfaction data as a quality indicator: a tale of two emergency departments	OBJECTIVE: Patient satisfaction is a commonly measured indicator of quality emergency care. However, the existing empirical literature on emergency department (ED) patient satisfaction provides little guidance on how to analyze, interpret, and use data obtained in the clinical setting. Using two EDs as examples, the authors describe practical strategies designed to identify priority areas for pot…	PubMed	Acad Emerg Med	10	3	261-8	Boudreaux, E. D.:/Mandry, C. V.:/Wood, K.	2003
489	Not related	no	no	Patient satisfaction. Patient surveys try vendors' patience		PubMed	Hosp Health Netw	77	6	16	Scalise, D.	2003
490	Not related	no	no	Pros and cons of prescription drug benefit changes	Check out a scorecard of ideas for improving prescription drug programs. Look at the programs' effects on patients, physicians and pharmaceutical companies.	PubMed	Physician Exec	29	1	20-4	Doyle, J. T.	2003
491	Not related	no	no	Quality. Stars for sale?		PubMed	Hosp Health Netw	77	8	28-9	Scalise, D.	2003
492	Not related	no	no	Reducing costs and improving outcomes of percutaneous coronary interventions	OBJECTIVE: To describe cost reduction and quality improvement efforts in our percutaneous coronary intervention (PCI) program and how risk adjustment was used to assess the effects of these changes. STUDY DESIGN: Single center registry analysis. PATIENTS AND METHODS: Data were collected on 2158 PCIs performed between July 1, 1994, and June 30, 1997. Of these, 1126 PCIs reflected care provided aft…	PubMed	Am J Manag Care	9	5	365-72	Moscucci, M.:/Muller, D. W.:/Watts, C. M.:/Bahl, V.:/Bates, E. R.:/Werns, S. W.:/Kline-Rogers, E.:/Karavite, D.:/Eagle, K. A.	2003
493	Not related	no	no	Score card endoscopy: A multicenter study to evalaute learning curves in 1-week courses using the Elangen Endo-Trainer	Background and study aims: The present study was carried out in the context of current discussions concerning ways in which simulation systems can be integrated sensibly and effectively into clinical educational structures, in order to shorten the training period for assistants and reduce potential risks for the patient. In our study, a number of centers used a standardized training approach, in …	Embase	Endoscopy	35	6	515-520	Neumann, M.:/Hahn, C.:/Horbach, T.:/Schneider, I.:/Meining, A.:/Heldwein, W.:/Rösch, T.:/Hohenberger, W.	2003
494	Not related	no	no	Scorecard endoscopy: A pilot study to assess basic skills in trainees for upper gastrointestinal endoscopy	Background: The development of training models and structured training courses for endoscopic techniques provides practical experience. To assess individual performance and progress in this training we developed and tested a scorecard system. Methods: Three test groups were compared: group 1, ten physicians without previous endoscopic experience; group 2, ten students, without endoscopic experien…	Embase	Langenbeck's Archives of Surgery	387	2020-09-10	386-391	Neumann, M.:/Siebert, T.:/Rausch, J.:/Horbach, T.:/Ell, C.:/Manegold, B. C.:/Hohenberger, W.:/Schneider, I.	2003
495	Not related	no	no	Setting up QI programs for pediatric specialty clinics	This article reviews how to create a quality improvement (QI) reporting system for a multiple subspecialty pediatric clinic that is part of an acute pediatric facility in a major metropolitan area. The history of the facility, the needs of the organization, and areas that could be developed to create a comprehensive QI program are described. Examples of the data and format of QI studies are prese…	PubMed	J Healthc Qual	25	6	10-6, 27	Lathrop, C. B.	2003
496	Not related	no	no	Stakeholder perspectives on outpatient services performance: what patients, clinicians and managers want to know	The development of performance measures in outpatient services is trailing in the wake of an emphasis on inpatient measures. Research was undertaken at The Royal Victorian Eye and Ear Hospital (RVEEH) to determine key areas for the development of performance measures in eye outpatient services from the perspective of three stakeholder groups: clinicians, managers and patients. The study identifie…	PubMed	Aust Health Rev	26	2	63-72	Martin, K.:/Balding, C.:/Sohal, A.	2003
497	Not related	no	no	Starting a pediatric cardiac intensive care program: Essential elements for sustained success	Pediatric cardiac intensive care has now emerged as a specialized clinical area focusing on the unique needs of critically-ill neonatal, pediatric and adult patients with congenital and acquired heart disease. The start-up project of a pediatric cardiac intensive care program is both exciting and challenging, and this endeavor demands a balanced clinical and administrative approach to ensure its …	Embase	Progress in Pediatric Cardiology	18	2	123-130	Chang, A. C.	2003
498	Not related	no	no	Study reveals benchmarking flaws of many report cards, quality rankings	Transferred patients have 38% longer ICU stays and 41% longer hospital stays. Many databases used for report cards are administrative, not clinical. Active awards are seen as more valid than passive ones.	PubMed	Healthcare Benchmarks Qual Improv	10	8	85-8		2003
499	Hosp/dep/unit/clinic	no	no	Success factors for implementation of the balanced scorecard in a NHS multi-agency setting	Even though the balanced scorecard (BSC) has become a highly popular performance management tool, usage in local public sector National Health Service (NHS) organisations is still rare. This paper conditionally outlines some grounds in supporting such usage. In particular underlying conceptual concerns with the BSC system and its implementation pitfalls require full consideration. This paper then…	PubMed	Int J Health Care Qual Assur Inc Leadersh Health Serv	16	43864	99-108	Radnor, Z.:/Lovell, B.	2003
500	Not related	no	no	Taking the lead on hospital performance data		PubMed	GHA Today	47	10	11	Parker, J. A.	2003
501	Not related	no	no	The development of the Canberra symptom scorecard: a tool to monitor the physical symptoms of patients with advanced tumours	BACKGROUND: Patients with advanced (incurable) tumours usually experience a diverse burden of symptoms. Although many symptom assessment instruments are available, we examined whether these addressed tumour-related symptoms. METHODS: We reviewed existing symptom assessment instruments and found a number of deficiencies such as instruments being too long or burdensome, too short, or measuring qual…	PubMed	BMC Cancer	3		32	Barresi, M. J.:/Shadbolt, B.:/Byrne, D.:/Stuart-Harris, R.	2003
502	Not related	no	no	The health educator's role in advocacy and policy: principles, processes, programs, and partnerships	Advocacy skills are essential for the public health practitioner. Recognizing this need, two statewide public health organizations partnered for a series of advocacy trainings. Outcomes included an increased competence for such advocacy as providing expert testimony, writing position papers, forging stronger relationships with policy makers, and committing to ongoing advocacy. An increase in stat…	PubMed	Health Promot Pract	4	3	303-13	Caira, N. M.:/Lachenmayr, S.:/Sheinfeld, J.:/Goodhart, F. W.:/Cancialosi, L.:/Lewis, C.	2003
503	Not related	no	no	The relationship between nurse staffing and patient outcomes	OBJECTIVES: To examine the association between in-hospital mortality and four nurse staffing variables-the ratio of total nursing staff to patients, the proportion of RNs to total nursing staff, the mean years of RN experience, and the percentage of nurses with bachelor of science in nursing degrees. BACKGROUND: Studies suggest that nurse staffing changes affect patient and organizational outcome…	PubMed	J Nurs Adm	33	9	478-85	Sasichay-Akkadechanunt, T.:/Scalzi, C. C.:/Jawad, A. F.	2003
504	review/systematic review	unsure	Yes	Use of the balanced scorecard in health care	Since Kaplan and Norton published their article proposing a balanced scorecard, the concept has been widely adopted by industry and health care provider organizations. This article reviews the use of the balanced scorecard in health care and concludes that the balanced scorecard: (1) is relevant to health care, but modification to reflect industry and organizational realities is necessary; (2) is…	PubMed	J Health Care Finance	29	4	43846	Zelman, W. N.:/Pink, G. H.:/Matthias, C. B.	2003
505	general health sector	unsure	Yes	Using the balanced scorecard as a performance management tool	search for abstract	PubMed	Physician Exec	29	5	69-72	Tarantino, D. P.	2003
506	Not related	no	no	Voluntary problems. While California's PEP-C patient survey gains momentum, hospitals often aren't willing to participate in the quality gauge	A voluntary survey of California patients' feelings about their hospital care is drawing wider support, even though half of the state's facilities still are not signing up. The Patients' Evaluation of Performance in California results help consumers make the difficult decision of where to seek care.	PubMed	Mod Healthc	33	25	6-7, 16, 1	Benko, L. B.	2003
507	Not related	no	no	Who's bringing you hot ideas and how are you responding?	There's an unsung hero in your organization. It's the person who's bringing in new ideas from the outside about how to manage better. These aren't your product and service innovators--those people are celebrated loudly and often. This is the manager who, for instance, first uttered the phrase "balance scorecard" in your hallways, or "real options," or "intellectual capital." Managerial innovation…	PubMed	Harv Bus Rev	81	2	58-64, 124	Davenport, T. H.:/Prusak, L.:/Wilson, H. J.	2003
508	Not related	no	no	[Comparative analysis of the non-profit, for-profit and public hospital providers: American experiences]	BACKGROUND AND OBJECTIVES: The new legislation allowed hospitals and other health care facilities to be converted into for-profit status. The detailed regulatory framework is under development in Hungary. This article reviews the literature of studies comparing hospital financial performance and the quality of care before and after conversion from public or non-profit status to for-profit. METHOD…	PubMed	Orv Hetil	145	27	1413-20	Mogyorosy, Z.	2004
509	Not related	no	no	[Economic restraints shorten the length of hospital stay: thyroid operation as a model case]	INTRODUCTION: Decreasing the length of stay is a possible means of cost control in the medical system. Therefore we performed a study to test the feasibility of reducing hospital stay to 2 days after thyroid operation. METHODS: In a controlled prospective trial, 238 patients were randomly assigned to group A (2 days of stay) or group B (more than 2 days). Studied were medical standard, practicabi…	Cochrane	Der Chirurg; Zeitschrift fur alle Gebiete der operativen Medizen	75	7	702-705	Raffel, A.:/Cupisti, K.:/Dotzenrath, B.:/Krüger, B.:/Ohmann, C.:/Schulte, K. M.:/Goretzki, P. E.:/Röher, H. D.	2004
510	Hosp/dep/unit/clinic	no	no	[Interdisciplinary quality managemen in preventive medicine institutions]	Like all health care institutions, preventive medicine institutions, too, need a quality assurance structure. An integrated system consisting of "balanced score card", "finite-elements-model" and "interdisciplinary quality circles" is presented. This organisational structure allows the implementation of quality assurance in complex institutions as well, such as health care organisations. In addit…	PubMed	Wien Med Wochenschr	154	23-24	551-4	Fischer, R.	2004
511	Not related	no	no	[Matrix analysis of the client's voice: QFD applied to healthcare management]	OBJECTIVE: To apply quality function deployment (QFD) methodology to identify clients' needs by relating complaints with perceived quality domains. SETTING: A hospital within the Public Health Service of Madrid. METHODS: Matrix analysis based on the QFD model was performed, using the surveys (1998-2002) conducted in the hospital with the Servqhos questionnaire and a sample of 363 complaints made …	PubMed	Gac Sanit	18	6	464-71	Lorenzo, S.:/Mira, J.:/Olarte, M.:/Guerrero, J.:/Moyano, S.	2004
512	Not related	no	no	[Patient satisfaction as quality indicator of specialist health services]		PubMed	Tidsskr Nor Laegeforen	124	1	88	Frich, J. C.:/Ramleth, O.	2004
513	Not related	no	no	A controlled trial of including symptom data in computer-based care suggestions for managing patients with chronic heart failure	BACKGROUND: Heart failure is common and associated with considerable morbidity and cost, yet physician adherence to treatment guidelines is suboptimal. We conducted a randomized controlled study to determine if adding symptom information to evidence-based, computer-generated care suggestions would affect treatment decisions among primary care physicians caring for outpatients with heart failure a…	Cochrane	The American journal of medicine	116	6	375-384	Subramanian, U.:/Fihn, S. D.:/Weinberger, M.:/Plue, L.:/Smith, F. E.:/Udris, E. M.:/McDonell, M. B.:/Eckert, G. J.:/Temkit, M.:/Zhou, X. H.:/Chen, L.:/Tierney, W. M.	2004
514	Not related	no	no	A staffing-effectiveness methodology for analyzing human resource and clinical/service screening indicator data	BACKGROUND: The Hospital of the University of Pennsylvania (Philadelphia), a university-affiliated academic health center, developed and pilot tested a method for analyzing staffing effectiveness. SCREENING INDICATORS: Human resource screening indicators chosen for analysis included direct caregiver indicators (based on nursing and allied health resource data), such as registered nurse (R.N.) tur…	PubMed	Jt Comm J Qual Saf	30	6	322-30	Sullivan, J.:/Brust, P.:/Wren, P. J.:/Rich, V.	2004
515	Not related	no	no	Airway anaesthesia for awake fibreoptic intubation: Combined regional block versus EMLA cream topicalization	Background: This study was designed to compare the efficacy of combined regional block (CRB) and EMLA cream topicalization of the airway for awake fibreoptic oral intubation. Methods: Sixty adult patients (ASA I and II; Mallampati I and II) scheduled for elective surgery under general anaesthesia were included. After reassurance and premedication patients were randomly allocated to one of two equ…	Cochrane	Egyptian Journal of Anaesthesia	91-95			Raouf, A.	2004
516	Not related	no	no	Analysis of factors affecting satisfaction in the emergency department: a survey of 1019 patients	The objective of this study was to identify factors that affect overall satisfaction of patients admitted to the emergency department (ED). All consecutive adult patients in the ED during a 14-day period who could communicate well were enrolled into this cross-sectional analytic study. Patients' demographic data, information on care, and level of satisfaction were recorded. Patients were asked to…	PubMed	Adv Ther	21	6	380-8	Topacoglu, H.:/Karcioglu, O.:/Ozucelik, N.:/Ozsarac, M.:/Degerli, V.:/Sarikaya, S.:/Cimrin, A. H.:/Soysal, S.	2004
517	general health sector	no	no	Application of the balanced scorecard in nursing practice	Kaplan and Norton's balanced scorecard (BSC) was developed in 1992. It was designed to be both a performance framework and a management methodology. The BSC enables an organization to convert its mission and vision into specific strategic objectives across four perspectives: (1) the financial perspective, (2) the customer perspective, (3) the internal business process perspective, and (4) the lea…	Embase	Hu li za zhi The journal of nursing	51	1	70-76	Huang, T. Y.:/Chwo, M. J.	2004
518	unsure	no	no	Applying the balanced scorecard to the development of the next hospital information system	Recently, the reforms of the medical service system and the problem of medical malpractice are being watched with keen interest. We have reached the age where a hospital is being chosen by patients. Some enterprises which have formulated strategic goals under powerful leadership have already been experiencing this reality. A hospital is not a commercial enterprise, however, a patient oriented hos…	Embase	IRYO - Japanese Journal of National Medical Services	58	1	43898	Yamamoto, H.:/Taki, M.	2004
519	Hosp/dep/unit/clinic	no	no	Balanced scoreboard for methodology for total performance improvement	When applied to the health care environment, the BSC becomes a tangible method to translate strategic objectives into performance measurements. In addition, the BSC provides a method for ensuring performance in multiple areas critical to operational success. BSC provides a method for assigning accountability and communicating performance. The BSC is most successfully implemented when applied to t…	Embase	Respiratory Care Clinics of North America	10	2	253-268	Thalman, J. J.:/Malinowski, T. P. Thomas P.	2004
520	general health sector	no	no	Balancing the scorecard: Key performance indicators in a complex healthcare setting	Modern business management requires the effective monitoring of performance through systems such as the balanced scorecard. In complex healthcare settings, with specific customer and service characteristics, this can be difficult to implement. This paper sets out how performance indicators can be developed to truly capture complex clinical processes and to demonstrate performance improvement.	Embase	Clinician in Management	12	3	129-132	Sugarman, P. A.:/Watkins, J.	2004
521	Hosp/dep/unit/clinic	no	no	Development and implementation of strategies in hospitals using a balanced scorecard	no abstract	Embase	Journal fur Anasthesie und Intensivbehandlung	11	1	98-104	Hankeln, Ch	2004
522	Not related	no	no	California healing. State survey shows waning patient satisfaction		PubMed	Mod Healthc	34	38	12, 14	Benko, L. B.	2004
523	Not related	no	no	Clinical redesign using all patient refined diagnosis related groups	OBJECTIVE: Clinical redesign of processes in hospitals that care for children has been limited by a paucity of severity-adjusted indicators that are sensitive enough to identify areas of concern. This is especially true of hospitals that analyze pediatric patient care using standard Centers for Medicare and Medicaid Services (CMS) diagnosis-related groups (DRGs). The objectives of this study were…	PubMed	Pediatrics	114	4	965-9	Sedman, A. B.:/Bahl, V.:/Bunting, E.:/Bandy, K.:/Jones, S.:/Nasr, S. Z.:/Schulz, K.:/Campbell, D. A.	2004
524	Not related	no	no	Comparative performance data for critical access hospitals	CONTEXT: Among small rural hospitals, there is a growing recognition of the need to measure and report on the use of resources and the safety and quality of the services provided. Dashboards, clinical value compasses, and balanced scorecards are approaches to performance measurement that have been adopted by many health care organizations. However, there exists very little comparative performance…	PubMed	J Rural Health	20	4	374-82	Pink, G. H.:/Slifkin, R. T.:/Coburn, A. F.:/Gale, J. A.	2004
525	Not related	no	no	Comparing performance between coronary intervention centres requires detailed case-mix adjusted analysis	This study compares 12 month clinical outcomes and procedural costs at two interventional centres with significant differences in crude mortality and revascularization outcomes between 1997 and 1998. Percutaneous coronary intervention (PCI) registry data on 1046 consecutive patients treated contemporaneously at two university centres were linked to hospital discharge and death data to provide 12 …	PubMed	J Public Health (Oxf)	26	2	177-84	Denvir, M. A.:/Lee, A. J.:/Rysdale, J.:/Prescott, R. J.:/Eteiba, H.:/Walker, A.:/Starkey, I. R.:/Pell, J. P.	2004
526	Not related	no	no	Comparison of patient evaluations of health care quality in relation to WHO measures of achievement in 12 European countries	OBJECTIVES: To gain insight into similarities and differences in patient evaluations of quality of primary care across 12 European countries and to correlate patient evaluations with WHO health system performance measures (for example, responsiveness) of these countries. METHODS: Patient evaluations were derived from a series of Quote (QUality of care Through patients' Eyes) instruments designed …	PubMed	Bull World Health Organ	82	2	106-14	Kerssens, J. J.:/Groenewegen, P. P.:/Sixma, H. J.:/Boerma, W. G.:/van der Eijk, I.	2004
527	unsure	unsure	Yes	Targeting success: Using a balanced scorecard	no abstract	Embase	Good Clinical Practice Journal	11	3	28-31	Dalton, D.	2004
528	Not related	no	no	Competing values of emergency department performance: balancing multiple stakeholder perspectives	OBJECTIVE: To describe the performance interests of multiple stakeholders associated with the management and delivery of emergency department (ED) care, and to develop a performance framework and set of indicators that reflect these interests. STUDY SETTING: Stakeholders (1,100 physicians, nurses, managers, home care providers, and prehospital care personnel) with responsibility for ED patients i…	PubMed	Health Serv Res	39	4 Pt 1	771-91	Tregunno, D.:/Ross Baker, G.:/Barnsley, J.:/Murray, M.	2004
529	Hosp/dep/unit/clinic	unsure	Yes	A case study of the balanced scorecard in public hospitals	The Balanced Scorecard (BSC) is an innovative management accounting tool, designed by Kaplan and Norton in 1992, no w used in both public and private sectors. The BS C takes a multi-dimensional approach to performance management providing a link between organisational strategy and operational performance. Australian public sector reforms have lead to corporatisation of many government-owned entit…	Google Scholar					Vesty , Gilan M	2004
530	Not related	no	no	Connecticut hospital puts performance data on web, warts and all	Before patients check into Griffin Hospital in Derby, CT, they can find out how the hospital performs on a number of indicators simply by accessing Griffin's website. Griffin has taken the unsual step of placing many performance indicators on its website for the public to see.	PubMed	Perform Improv Advis	8	10	116-7, 109		2004
531	Not related	no	no	Breakthrough of the year. Scorecard 2003		PubMed	Science	306	5704	2012		2004
532	medical project/program/disease	no	no	Balanced scorecards for specialists: a tool for quality improvement	This article describes a program that HealthPartners uses to assess and compare the performance of specialists that serve its members. HealthPartners' Balanced Scorecards program focuses on cardiologist and orthopedist practices in the Minneapolis/St. Paul metro area and St. Cloud, Minnesota. The scorecards assess the clinical and business processes of specialist practices, their use of resources…	PubMed	Minn Med	87	4	46-50	Marr, T. J.:/Mullen, D. M.	2004
533	Not related	no	no	Construction of a questionnaire measuring outpatients' opinion of quality of hospital consultation departments	BACKGROUND: Few questionnaires on outpatients' satisfaction with hospital exist. All have been constructed without giving enough room for the patient's point of view in the validation procedure. The main objective was to develop, according to psychometric standards, a self-administered generic outpatient questionnaire exploring opinion on quality of hospital care. METHOD: First, a qualitative pha…	PubMed	Health Qual Life Outcomes	2		43	Gasquet, I.:/Villeminot, S.:/Estaquio, C.:/Durieux, P.:/Ravaud, P.:/Falissard, B.	2004
534	Not related	no	no	Cost analysis of aprotinin for coronary artery bypass patients: analysis of the randomized trials	BACKGROUND: The full kallikrein-inhibiting dose of aprotinin has been shown to reduce blood loss, transfusion requirements, and the systemic inflammatory response associated with cardiopulmonary bypass graft surgery (CABG). A half-dose regimen, although having a reduced delivery cost, inhibits plasmin and fibrinolysis without substantially effecting kallikrein-mediated inflammation associated wit…	Cochrane	The Annals of thoracic surgery	77	2	635-42; discussion 642-3	Smith, P. K.:/Datta, S. K.:/Muhlbaier, L. H.:/Samsa, G.:/Nadel, A.:/Lipscomb, J.	2004
535	Not related	no	no	Designing and implementing a balanced scorecard: lessons learned in nonprofit implementation	The balanced scorecard has been referred to as the management innovation of the century, and extensive articles have been written using case studies of organizations that use this performance measurement system. This article addresses the key issues of design and implementation with a step-by-step guide to how to design a balanced scorecard and lessons to avoid implementation problems in governme…	PubMed	Clin Leadersh Manag Rev	18	4	226-32	Gumbus, A.:/Wilson, T.	2004
536	Not related	no	no	Determination of heart rate in the baby at birth	The International Liaison Committee on Resuscitation (ILCOR) publishes guidelines on neonatal resuscitation, which are evidence-based where possible. Initial assessment of heart rate, breathing and colour is an essential part of newborn resuscitation and the guidelines state that heart rate may be assessed using a stethoscope, or palpating the umbilical, brachial or femoral pulse. This study aime…	Cochrane	Resuscitation	60	2	213-217	Owen, C. J.:/Wyllie, J. P.	2004
537	medical project/program/disease	no	no	Data in, safety out. Balanced scorecards help the board make patient safety their No. 1 priority	Patient safety is a top board priority at The Nebraska Medical Center in Omaha. Trustees rely on data displayed in a balanced scorecard to help them lead the organization on its road to improved safety.	PubMed	Trustee	57	7	12-4, 19, 1	Meyers, S.	2004
538	general health sector	no	no	Developing a national performance indicator framework for the Dutch health system	OBJECTIVE: To report on the first phase of the development of a national performance indicator framework for the Dutch health system. METHODS: In January 2002, we initiated an informed interactive process with the intended users-policymakers at the Ministry of Health, Welfare and Sport-and academics to develop both the conceptual framework and its content. Decisions were based on consensus after …	PubMed	Int J Qual Health Care	16 Suppl 1		i65-71	ten Asbroek, A. H.:/Arah, O. A.:/Geelhoed, J.:/Custers, T.:/Delnoij, D. M.:/Klazinga, N. S.	2004
539	Not related	no	no	Development and testing of patient satisfaction measure for inpatient psychiatry care	Patient satisfaction is one of the most important indicators for service excellence. Investigations have been done with population-specific patient satisfaction tools for psychiatric patients; however, there are few published measures for evaluating inpatient care. We developed and tested a 15-item instrument to evaluate the interdisciplinary care model and therapeutic interventions. Results demo…	PubMed	J Nurs Care Qual	19	2	137-48	Woodring, S.:/Polomano, R. C.:/Haagen, B. F.:/Haack, M. M.:/Nunn, R. R.:/Miller, G. L.:/Zarefoss, M. A.:/Tan, T. L.	2004
540	Not related	no	no	Down the rabbit hole: examining outcomes of nurse midwifery care	Care of the laboring woman and subsequent birth interventions have generally been based on tradition rather than a systematic examination of the cost-effectiveness of the interventions. This retrospective study examined the outcomes of nurse midwifery care at a large metropolitan university clinic setting. Findings suggest that more sensitive cost and quality indicators of nurse midwifery care ne…	PubMed	J Nurs Care Qual	19	4	361-7	Vincent, D.:/Hastings-Tolsma, M.:/Park, J. H.	2004
541	Not related	no	no	Effects of sustained audit/feedback on self-reported health status of primary care patients	PURPOSE: Because limited audit/feedback of health status information has yielded mixed results, we evaluated the effects of a sustained program of audit/feedback on patient health and satisfaction. METHODS: We conducted a group-randomized effectiveness trial in which firms within Veterans Administration general internal medicine clinics served as units of randomization, intervention, and analysis…	Cochrane	The American journal of medicine	116	4	241-248	Fihn, S. D.:/McDonell, M. B.:/Diehr, P.:/Anderson, S. M.:/Bradley, K. A.:/Au, D. H.:/Spertus, J. A.:/Burman, M.:/Reiber, G. E.:/Kiefe, C. I.:/Cody, M.:/Sanders, K. M.:/Whooley, M. A.:/Rosenfeld, K.:/Baczek, L. A.:/Sauvigne, A.	2004
542	Not related	no	no	Emergency department: improving patient satisfaction	A process improvement initiative aimed at decreasing emergency department (ED) length of stay (LOS) and thereby improving patient satisfaction was implemented. Any attempt to improve ED LOS requires intense focus on the goal and involvement of many departments of the hospital. While the LOS targets were not met, decreasing the LOS to the achieved levels resulted in the highest levels of patient s…	PubMed	Nurs Econ	22	2	71-4, 55	Walrath, J. M.:/Tomallo-Bowman, R.:/Maguire, J. M.	2004
543	Not related	no	no	Expanded Joint Commission Corporate Scorecard addresses new accreditation process		PubMed	Jt Comm Perspect	24	8	12		2004
544	Not related	no	no	Financial management and dental school equity, Part II: Tactics	Financial management includes all processes that build organizations' equity through accumulating assets in strategically important areas. The tactical aspects of financial management are budget deployment and monitoring. Budget deployment is the process of making sure that costs are fairly allocated. Budget monitoring addresses issues of effective uses and outcomes of resources. This article des…	PubMed	J Dent Educ	68	4	439-45	Chambers, D. W.:/Bergstrom, R.	2004
545	Not related	no	no	Good physicians from the perspective of their patients	BACKGROUND: It is not currently known what is the patient's viewpoint of a "good" physician. We set out to define patient's priorities regarding different physician's attributes in 3 domains important in medical care. METHODS: Patients hospitalized or attending clinics at a large teaching hospital selected the 4 attributes that they considered most important out of 21 listed arbitrarily in a ques…	PubMed	BMC Health Serv Res	4	1	26	Schattner, A.:/Rudin, D.:/Jellin, N.	2004
546	Not related	no	no	Hallmarks of quality: generating and using knowledge		Cochrane	Communicating nursing research			1, 3-12	Cowan, M. J.	2004
547	Not related	no	no	Health quality initiative promoted by large employers	The goal of Care Focused Purchasing is to create a scorecard of providers and physicians enabling health care consumers to make better decisions. The employer group is united around the belief that current health plan designs and cost-sharing strategies are short-sighted. They are looking for additional companies to join this organization.	PubMed	Manag Care Q	12	3	19-20	Fine, A.	2004
548	Not related	no	no	HealthPartners uses specialist scorecard to improve clinical outcomes	In the world of managed care, primary care physicians used to be the coordinators of care and they determined when patients saw specialists. But that view was turned upside down by a patient backlash against the gatekeeper approach. To keep their customers, managed care companies decided to allow direct access to specialists.	PubMed	Perform Improv Advis	8	6	69-71, 61		2004
549	Not related	no	no	Hospital accreditation and patient satisfaction: testing the relationship	This article describes a study that examines the relationship between two principal measures of institutional healthcare quality: accreditation scores and independently measured patient-satisfaction ratings. This study involved a retrospective review and comparison of summative and selected categorical hospital accreditation scores from the Joint Commission on Accreditation of Healthcare Organiza…	PubMed	J Healthc Qual	26	1	46-51	Heuer, A. J.	2004
550	Not related	no	no	Hospital patient satisfaction: minority views of the hospital experience		PubMed	Med Health R I	87	5	152-3	Barr, J. K.:/Buechner, J. S.:/Rocha, J. M.:/Duquette, C.:/Roth, K. A.	2004
551	Not related	no	no	Hospitalists: Evolution, evidence, and eventualities	Hospitalists are physicians who spend at least 25% of their professional time serving as the physicians-of-record for inpatients, during which time they accept "hand-offs" of hospitalized patients from primary care providers, returning the patients to their primary care providers at the time of hospital discharge. The hospitalist movement is only about 5 years old, yet at least 7000 hospitalists …	PubMed	Health Care Manag (Frederick)	23	3	238-56	Freed, D. H.	2004
552	general health sector	no	no	Evaluating a health service taskforce	A large number of taskforces and other quality improvement teams have been set up to achieve change in recent years, both in health and elsewhere, but there has been relatively little systematic evaluation of the benefits obtained. This paper discusses alternative methodologies and frameworks for assessing the value of taskforces and other quality improvement teams in the public sector and conclu…	PubMed	Int J Health Care Qual Assur Inc Leadersh Health Serv	17	2020-04-05	248-57	Moullin, M.	2004
553	Not related	no	no	Impact of a half-day multidisciplinary symptom control and palliative care outpatient clinic in a comprehensive cancer center on recommendations, symptom intensity, and patient satisfaction: a retrospective descriptive study	To characterize a new, one-stop multidisciplinary palliative care (MD) clinic which offers standardized multidisciplinary assessment, specific care recommendations, patient and family education, and on-site counseling, we retrospectively compared the assessments of 138 consecutive patients with advanced cancer referred to the MD clinic and 77 patients referred to a traditional pain and symptom ma…	Cochrane	Journal of pain and symptom management	27	6	481-491	Strasser, F.:/Sweeney, C.:/Willey, J.:/Benisch-Tolley, S.:/Palmer, J. L.:/Bruera, E.	2004
554	Not related	no	no	Impact of nurse-led outpatient management of children with asthma on healthcare resource utilisation and costs	The high burden of asthma on healthcare utilisation and costs warrants economic appraisal of management approaches. The authors previously demonstrated that the efficacy of nurse-led outpatient management of childhood asthma was comparable to management by a paediatrician and now report on the healthcare utilisation and costs of both management approaches. A total of 74 newly referred children wi…	Cochrane	The European respiratory journal	23	2	304-309	Kamps, A. W.:/Roorda, R. J.:/Kimpen, J. L.:/Overgoor-van de Groes, A. W.:/van Helsdingen-Peek, L. C.:/Brand, P. L.	2004
555	Not related	no	no	Inside text mining. Text mining provides a powerful diagnosis of hospital quality rankings		PubMed	Health Manag Technol	25	3	28-31	Cerrito, P.	2004
556	Not related	no	no	Introduction of a balanced scorecard will enable HR professionals to gauge performance in their organisation more accurately, says Mary-Louise harding. Another brick in the wall		PubMed	Health Serv J	114		34-5	Harding, M. L.	2004
557	Not related	no	no	Lateral epicondylitis: Arthroscopic treatment	The aim of the present paper was to assess the outcome of arthroscopic release of the extensor carpi radialis brevis tendon treatment in 10 patients suffering from lateral epicondylitis, refractory to any conservative treatment, after a follow-up of at least 38 months. The scores recorded on the Mayo Clinic scorecards changed from a mean 36.6 (range 25-45) pre-operatively to a mean 95 (range 80-1…	Embase	Artroscopia	5	3	153-158	Sembenini, P.:/Castellarin, G.:/Vecchini, E.:/Costa, A.:/Ricci, M.	2004
558	Hosp/dep/unit/clinic	no	no	Learning from the business world: Quality improvement and cost reduction in hospitals through integration of quality management and cost management	Based on a literature study and discussions among Dutch experts in the field of quality and costs, a group of Dutch researchers and members of The Rotterdam Eye Hospital developed a Quality and Cost model for hospitals. The model integrates quality management and financial management, through which the consequences of poor quality and quality improvement on the bottom line of an organization beco…	Embase	Gesundheitsokonomie und Qualitatsmanagement	9	6	361-368	Custers, T.:+P2090+I2090:N2090+H2090:N2090+P2090+A2090:N2090	2004
559	Hosp/dep/unit/clinic	unsure	Yes	Hospital governance and the balanced scorecard--new concepts for Japanese hospitals?	no abstract	PubMed	Jpn Hosp		23	38-9	Wocher, J.	2004
560	general health sector	no	no	Management information systems: A brief history of their "performance"	Both public and private organizations should evaluate the extent to which aims and commitments have been met, assess the strengthening of long-term strategies and base decisions on objective data, which would allow comparisons among organizations. Continuous research is taking place to find the most appropriate methodology for these purposes. The present article describes the development of infor…	Embase	Revista de Calidad Asistencial	19	1	38-44	Muslera-Canclini, E.:/Fernández-Muñoz, P.:/Natal, C.	2004
561	Not related	no	no	Measures help surveyors compare hospitals		PubMed	Hosp Peer Rev	29	3	32-3		2004
562	Hosp/dep/unit/clinic	no	no	Implement balanced scorecard to translate strategic plan into actionable objectives	Faced with challenges ranging from declining reimbursement to staff shortages, health care organizations--integrated delivery systems, physician group practices, disease management providers, and others--increasingly are turning to general business models to map out step-by-step action plans for performance measurement and process improvement. Creating a "balanced scorecard" is an obvious startin…	PubMed	Perform Improv Advis	8	9	102-5, 97		2004
563	Not related	no	no	Measuring patient satisfaction of the quality of health care: a study of hospitals in Turkey	Patient satisfaction is an important measure of service quality in health care systems. Patients' perceptions about health care systems seem to have been largely ignored by health care managers in developing countries. The aim of this study is to develop a reliable and valid instrument to measure patient satisfaction in Turkey. A questionnaire was developed and a total of 1100 patients in 31 diff…	PubMed	J Med Syst	28	6	581-9	Yildlz, Z.:/Erdogmus, S.	2004
564	Not related	no	no	Measuring service quality provision within an eating disorders context	Traditionally, research concerning quality measurement and improvement has centred on manufacturing and industrial sectors. In the last decade, however, the focus has turned to the measurement of quality in services and more recently to healthcare. In today's progressively competitive health-care environment hospitals increasingly realise the need service quality as a means to improve their compe…	PubMed	Int J Health Care Qual Assur Inc Leadersh Health Serv	17	7	377-88	Doran, D.:/Smith, P.	2004
565	Not related	no	no	Measuring the strategic readiness of intangible assets	Measuring the value of intangible assets such as company culture, knowledge management systems, and employees' skills is the holy grail of accounting. Executives know that these intangibles, being hard to imitate, are powerful sources of sustainable competitive advantage. If managers could measure them, they could manage the company's competitive position more easily and accurately. In one sense,…	PubMed	Harv Bus Rev	82	2	52-63, 121	Kaplan, R. S.:/Norton, D. P.	2004
566	Not related	no	no	Magnetic energy		PubMed	Neonatal Netw	23	4	73-5	Simons, S. L.	2004
567	Not related	no	no	Methodological issues in public reporting of patient perspectives on hospital quality	BACKGROUND: Increasing attention is being focused on public reporting of patient satisfaction and experience with hospital care, both nationally and at the state level. Comparative reports on hospital patient satisfaction use a standard survey, but little is known about underlying methodological approaches for reporting these quality measures. METHODS: Literature, Web sites, and key informants we…	PubMed	Jt Comm J Qual Saf	30	10	567-78	Barr, J. K.:/Banks, S.:/Waters, W. J.:/Petrillo, M.	2004
568	Not related	no	no	Minimum public health standards as a basis for secure public health funding		PubMed	J Public Health Manag Pract	10	1	19-22	Browning, P.:/von Cube, A.:/Leibrand, H.	2004
569	Not related	no	no	Nurse staffing and hospital ownership in California	OBJECTIVE: The purpose of this study is to describe the relationship between nurse staffing and owner type or specific corporate owner in California acute care hospitals. BACKGROUND: Little empirical data exist regarding nurse staffing as it relates to owner type or specific corporate owner. With minimum staffing ratios scheduled to be implemented in January 2004, this study provides baseline dat…	PubMed	J Nurs Adm	34	5	228-37	Seago, J. A.:/Spetz, J.:/Mitchell, S.	2004
570	Not related	no	no	Observed-predicted length of stay for an acute psychiatric department, as an indicator of inpatient care inefficiencies. Retrospective case-series study	BACKGROUND: Length of stay (LOS) is an important indicator of efficiency for inpatient care but it does not achieve an adequate performance if it is not adjusted for the case mix of the patients hospitalized during the period considered. After two similar studies for Internal Medicine and Surgery respectively, the aims of the present study were to search for Length of Stay (LOS) predictors in an …	PubMed	BMC Health Serv Res	4	1	4	Jimenez, R. E.:/Lam, R. M.:/Marot, M.:/Delgado, A.	2004
571	Not related	no	no	One-year cost-effectiveness of tiotropium versus ipratropium to treat chronic obstructive pulmonary disease	The aim of this paper is to assess the health economic consequences of substituting ipratropium with the new, once-daily bronchodilator tiotropium in patients with a diagnosis of chronic obstructive pulmonary disease (COPD). This prospective cost-effectiveness analysis was performed alongside two 1-yr randomised, double-blind clinical trials in the Netherlands and Belgium. Patients had a diagnosi…	Cochrane	The European respiratory journal	23	2	241-249	Oostenbrink, J. B.:/Rutten-van Mölken, M. P.:/Al, M. J.:/Van Noord, J. A.:/Vincken, W.	2004
572	Not related	no	no	Operating without a budget. Heart programs adding on but not adding up finances		PubMed	Mod Healthc	34	18	44052	Becker, C.	2004
573	Not related	no	no	Patient satisfaction: the Australian patient perspective	The literature reveals little Australian academic study of the phenomenon of patient satisfaction and identifies several problems in current research practice. A theoretical discussion about the phenomenon of patient satisfaction' is for the most part absent, the rigour in the methods applied is often dubious, a definition of patient satisfaction is not agreed and the patient experience is often …	PubMed	Aust Health Rev	27	1	73-83	Henderson, A.:/Caplan, G.:/Daniel, A.	2004
574	Not related	no	no	Patients' perceptions of nurse staffing, nursing care, adverse events, and overall satisfaction with the hospital experience	Noticeably absent in the discussions surrounding nurse staffing and adverse events is the patients' perspective, except for their satisfaction with various aspects of their hospitalization experience. The results of a study undertaken to test a theoretical model of patients' perceptions of nurse staffing, the nursing care they receive, self-reported adverse events, and overall satisfaction with t…	PubMed	Nurs Econ	22	6	295-306, 291	Schmidt, L. A.	2004
575	Not related	no	no	Predictors of emergency department patient satisfaction: stability over 17 months	OBJECTIVES: The contradictory findings reported in the emergency department (ED) patient satisfaction literature may be due to methodologic differences between studies, as well as actual differences in predictors. The authors examined the stability of predictors of ED patient satisfaction across multiple assessments over 17 months. METHODS: All patients who presented for emergency care to the aut…	PubMed	Acad Emerg Med	11	1	51-8	Boudreaux, E. D.:/D'Autremont, S.:/Wood, K.:/Jones, G. N.	2004
576	unsure	no	no	Psychiatric treatment and research unit for adolescent intensive care: the first adolescent forensic psychiatric service in Finland	Finland does not have a history of providing forensic adolescent psychiatric units although the need for this kind of service has been established. According to legislation patients who are minors have to be treated separately from adults, however, this has not been possible in practice. Also, adolescent psychiatric wards have not always been able to admit the most severely ill patients, those wi…	PubMed	J Psychiatr Ment Health Nurs	11	2	240-4	Kahila, K.:/Kilkku, N.:/Kaltiala-Heino, R.	2004
577	Not related	no	no	Psychosocial treatment within sex by ethnicity subgroups in the Enhancing Recovery in Coronary Heart Disease clinical trial	Objective: Intervening in depression and/or low perceived social support within 28 days after myocardial infarction (MI) in the Enhancing Recovery in Coronary Heart Disease (ENRICHD) clinical trial did not increase event-free survival. The purpose of the present investigation was to conduct post hoc analyses on sex and ethnic minority subgroups to assess whether any treatment subgroup is at reduc…	Embase	Psychosomatic Medicine	66	4	475-483	Schneiderman, N.:/Saab, P. G.:/Catellier, D. J.:/Powell, L. H.:/Debusk, R. F.:/Williams, R. B.:/Carney, R. M.:/Raczynski, J. M.:/Cowan, M. J.:/Berkman, L. F.:/Kaufmann, P. G.	2004
578	Not related	no	no	Quality and effectiveness of an emergency department during weekends	OBJECTIVE: To evaluate whether the quality and effectiveness of an emergency department (ED) are modified during weekends. METHODS: Quality and effectiveness markers were determined during 539 consecutive days, comparing them according to the day of the week. Quality markers were the daily percentage of patients who died in the internal medical unit (deaths, D), leave ED without being seen (fligh…	PubMed	Emerg Med J	21	5	573-4	Miro, O.:/Sanchez, M.:/Espinosa, G.:/Milla, J.	2004
579	Not related	no	no	Quality indicators and monitoring of mental health services: what do frontline providers think?	OBJECTIVE: Many health care organizations are giving feedback to mental health care providers about their performance on quality indicators. Mental health care providers may be more likely to respond to this feedback if they believe the indicators are meaningful and within their "sphere of influence." The authors surveyed frontline mental health care providers to elicit their perceptions of widel…	PubMed	Am J Psychiatry	161	1	146-53	Valenstein, M.:/Mitchinson, A.:/Ronis, D. L.:/Alexander, J. A.:/Duffy, S. A.:/Craig, T. J.:/Barry, K. L.	2004
580	Not related	no	no	Quality reporting is no game. Initiatives suffer from providers' ability to walk away if they aren't winning		PubMed	Mod Healthc	34	39	36	Burda, D.	2004
581	Not related	no	no	Refinement and validation of a French in-patient experience questionnaire	The objective of this study was to check psychometric properties of a French-language in-patient experience questionnaire in a test sample different from the development sample. The questionnaire was sent out to 5,736 in-patients, within two to four weeks of discharge from a teaching hospital of 2,200 beds. Overall 4,095 questionnaires (71.4 per cent) were returned. Of these, 3,879 questionnaires…	PubMed	Int J Health Care Qual Assur Inc Leadersh Health Serv	17	1	17-25	Labarere, J.:/Fourny, M.:/Jean-Phillippe, V.:/Marin-Pache, S.:/Patrice, F.	2004
582	Not related	no	no	Risk factors for coronary calcification in older subjects: The Rotterdam Coronary Calcification Study	Aims: We examined associations between cardiovascular risk factors and coronary calcification assessed by electron-beam tomography (EBT) in an unselected population of older subjects. Methods and results: The Rotterdam Coronary Calcification Study is a population-based study in subjects >=55 years. Participants underwent EBT scanning. Coronary calcification was quantified according to the Agatsto…	Embase	European Heart Journal	25	1	48-55	Oei, H. H. S.:/Vliegenthart, R.:/Hofman, A.:/Oudkerk, M.:/Witteman, J. C. M.	2004
583	Hosp/dep/unit/clinic	no	no	Scorecards, dashboards, and KPIs keys to integrated performance measurement	Many providers are using a balanced scorecard to measure performance. Another tool that can be used with the balanced scorecard is a visual dashboard. Visual dashboards can help managers easily access and analyze their key performance indicators (KPIs), saving time and confusion. The experience of St. Luke's Episcopal Health System shows that successful application of a balanced scorecard require…	PubMed	Healthc Financ Manage	58	2	76-80	Wyatt, J.	2004
584	Not related	no	no	Technology support of nursing excellence: the magnet connection		PubMed	Nurs Econ	22	2	94-8	Kirkley, D.:/Johnson, A. P.:/Anderson, M. A.	2004
585	general health sector	unsure	Yes	The Balanced Scorecard: a tool for health policy decision-making	no abstract	PubMed	Can J Public Health	95	3	233-4	Auger, N.:/Roy, D. A.	2004
586	Not related	no	no	The business of emergency medicine: a model for success	Today's EPOs and their physicians face an array of daunting challenges. Falling reimbursement, rising malpractice costs. ED and hospital crowding,and demands for improving ED efficiency and patient satisfaction all contribute to the challenging and sometimes threatening environment of EM practice. The EP involved in a busy and often hectic ED shift may feel unduly and unnecessarily distracted whe…	PubMed	Emerg Med Clin North Am	22	1	19-45	Proctor, J.:/Hall, P.:/Carr, J.	2004
587	Not related	no	no	Short-course, low-dose oral betamethasone as an adjunct in the treatment of acute infective sinusitis : a comparative study with placebo	OBJECTIVE: To assess the effect of a short course of low-dose oral corticosteroid used as an adjunct to antimicrobials in patients with acute infective sinusitis. STUDY DESIGN AND PATIENTS: Double-blind, randomised, placebo-controlled study including 42 patients with a clinical diagnosis of acute infective sinusitis. The study was performed at three primary healthcare sites in South Africa during…	PubMed	Clin Drug Investig	24	10	577-82	Ratau, N. P.:/Snyman, J. R.:/Swanepoel, C.	2004
588	Not related	no	no	The impact of nursing care and other healthcare attributes on hospitalized patient satisfaction and behavioral intentions	Healthcare organizations in the United States are struggling to find ways to survive in their uncertain and competitive environments. One of the survival strategies used by those organizations is to increase patient satisfaction. This article presents research on factors that influence hospitalized patients' satisfaction and their intention to return to and recommend the hospital. The first objec…	PubMed	J Healthc Manag	49	3	181-96; discussion 196-7	Otani, K.:/Kurz, R. S.	2004
589	Not related	no	no	The impact of visit frequency on the relationship between service quality and outpatient satisfaction: a South Korean study	OBJECTIVE: To examine the relative impact of four service quality dimensions on outpatient satisfaction and to test the invariance of the structural relationships between the service quality dimensions and satisfaction across three patient groups of varying numbers of prior visits to the same hospital as outpatients. DATA SOURCES/STUDY SETTING: Survey of 557 outpatients using a self-administered …	PubMed	Health Serv Res	39	1	13-33	Cho, W. H.:/Lee, H.:/Kim, C.:/Lee, S.:/Choi, K. S.	2004
590	Not related	no	no	The relationship between fast bowling workload and injury in first-class cricketers: a pilot study	This study examined the relationship between the bowling workload of first-class fast bowlers and injury with the aim of identifying a "safe" fast bowling workload threshold. Twelve male fast bowlers (mean age 25 years) from an Australian state cricket squad were observed for the 1999--2000 cricket season. Workload was quantified by examining fixture scorecards and conducting surveillance at trai…	PubMed	J Sci Med Sport	7	2	232-6	Dennis, R.:/Farhart, P.:/Clements, M.:/Ledwidge, H.	2004
591	Not related	no	no	The views of children and their families on being in hospital	This study aimed to elicit the separate views of children, young people and carers after a period in hospital as an inpatient. Questionnaires were administered to 130 children and their families discharged after a period as hospital inpatients in January 2003. Anonymized data were returned from 50 families. Data analysis indicated that there were differences in the way that the three groups perce…	PubMed	Br J Nurs	13	6	328-36	Battrick, C.:/Glasper, E. A.	2004
592	Not related	no	no	Threshold pollen concentration necessary to evoke allergic symptoms	The purpose of this study was the analysis of clinical picture of upper respiratory tract allergic disease and conjunctival symptoms that appear in response to different aeroallergens. The study was conducted in the years 2002-2003. We analyzed the frequency and severity of allergic rhinitis and conjunctivitis in a group of 660 subjects from Warsaw area with hypersensitivity to hazel, alder, birc…	Embase	International Review of Allergology and Clinical Immunology	10	3	91-94	Rapiejko, P.:/Lipiec, A.:/Wojdas, A.:/Jurkiewicz, D.	2004
593	Not related	no	no	TNA's nurse-friendly designation program rolls out		PubMed	Tex Nurs	78	5	43989		2004
594	Not related	no	no	Toward youth self-report of health and quality of life in population monitoring	This paper addresses population monitoring of youth health and quality of life, including the concepts used, methodological and practical criteria for indicators, and existing surveys and measures. Current population surveys of youth generally focus on poor health, such as disability or health-risk behaviors. Although these are important end points, indicators of illness or risk do not reflect th…	PubMed	Ambul Pediatr	4	4 Suppl	387-94	Topolski, T. D.:/Edwards, T. C.:/Patrick, D. L.	2004
595	Hosp/dep/unit/clinic	unsure	yes	Using a balanced scorecard to improve the performance of an emergency department	The performance of the emergency department significantly improved after implementing the balanced scorecard including hours of continuing education attended by the staff, staff job satisfaction, the rate of incomplete laboratory tests within 30 minutes, the average monthly inappropriate return rate, and hospital profit. The results can assist administrators plan for the future. Although this was…	PubMed	Nurs Econ	22	3	140-6, 107	Huang, S. H.:/Chen, P. L.:/Yang, M. C.:/Chang, W. Y.:/Lee, H. J.	2004
596	Not related	no	no	Variations on a theme. Dartmouth studies suggest that more care isn't always better, with better hospitals using fewer resources, physician visits	More care isn't always better, according to new studies, which arrive as pay-for-performance plans are taking hold. WellPoint's Leonard Schaeffer, left, said the studies prompt questions about whether health plans should pay hospitals with high-usage patterns more if their outcomes are no better than hospitals with less use.	PubMed	Mod Healthc	34	41	6-7, 14, 1	Fong, T.	2004
597	Not related	no	no	What insurers know about your hospital ... and how they are using it	Insurers are using their purchasing power and their enormous stores of claims data to push hospitals to improve quality. Health plans are able to parse the data according to such quality indicators as cost, length of stay and outcomes. Hospitals are wary of the trend, but some welcome it, especially if insurers use the so-called pay-for-performance model.	PubMed	Hosp Health Netw	78	1	34-8, 2	Scalise, D.	2004
598	Hosp/dep/unit/clinic	no	no	[Controlling systems for operating room managers]	Management means developing, shaping and controlling of complex, productive and social systems. Therefore, operating room managers also need to develop basic skills in financial and managerial accounting as a basis for operative and strategic controlling which is an essential part of their work. A good measurement system should include financial and strategic concepts for market position, innovat…	PubMed	Anaesthesist	54	8	800-7	Schupfer, G.:/Bauer, M.:/Scherzinger, B.:/Schleppers, A.	2005
599	Not related	no	no	[Direct costs of acute day hospital care: results from a randomized controlled trial]	OBJECTIVE: So far only five randomized controlled trials on acute day hospital care have assessed direct health care costs and compared these with costs of conventional inpatient treatment. This paper aims to close this research gap for German speaking countries. METHOD: Another trial was conducted at the Department of Psychiatry and Psychotherapy, Dresden University of Technology. Using the Clie…	Cochrane	Psychiatrische Praxis	32	3	132-141	Kallert, T. W.:/Schönherr, R.:/Schnippa, S.:/Matthes, C.:/Glöckner, M.:/Schützwohl, M.	2005
600	Not related	no	no	[National project for the management of clinical processes. Surgical treatment of inguinal hernia]	INTRODUCTION: The high prevalence of surgical treatment for inguinal hernia (especially in general surgery) prompted the Spanish Association of Surgeons to perform a national study to identify the most important indicators. OBJECTIVE: To analyze healthcare quality in elective surgery for inguinal hernia by evaluating scientific-technical quality, efficiency, effectiveness, and patient satisfactio…	PubMed	Cir Esp	77	4	194-202	Rodriguez-Cuellar, E.:/Villeta, R.:/Ruiz, P.:/Alcalde, J.:/Landa, J. I.:/Luis Porrero, J.:/Gomez, M.:/Jaurrieta, E.	2005
601	Not related	no	no	[Patient satisfaction as the main indicator of primary care quality]	Patient satisfaction is increasingly considered to be one of the most important factors in the measurement of quality of medical care. In the paper we show the most important aspects of patient satisfaction and the main reasons for its lack. We also suggest the possibilities of measurement and improvement of patient satisfaction as the main factor of better clinical care and a properly functionin…	PubMed	Przegl Lek	62	12	1546-51	Kurpas, D.:/Steciwko, A.	2005
602	Not related	no	no	A comparison of systemwide and hospital-specific performance measurement tools	Balanced scorecards are being implemented at the system and organizational levels to help managers link their organizational strategies with performance data to better manage their healthcare systems. Prior to this study, hospitals in Ontario, Canada, received two editions of the system-level scorecard (SLS)--a framework, based on the original balanced scorecard, that includes four quadrants: sys…	PubMed	J Healthc Manag	50	4	251-62; discussion 262-3	Yap, C.:/Siu, E.:/Baker, G. R.:/Brown, A. D.	2005
603	Not related	no	no	A psychometric analysis of the patient satisfaction with nursing care quality questionnaire: an actionable approach to measuring patient satisfaction	Patient satisfaction with nursing care quality is an important indicator of the quality of care provided in hospitals. This study tested a newly developed patient-centered measure of patient satisfaction with nursing care quality within a random sample of 14 hospitals in Ontario, Canada. Results of this study revealed that the newly developed instrument had excellent psychometric properties. Tota…	PubMed	J Nurs Care Qual	20	3	220-30	Laschinger, H. S.:/Hall, L. M.:/Pedersen, C.:/Almost, J.	2005
604	Not related	no	no	Achieving Magnet status: demonstrating nursing excellence		PubMed	Kans Nurse	80	7	43832	Cox, K. S.:/Carroll, C.:/Sexton, K.	2005
605	Not related	no	no	An empirical assessment of high-performing medical groups: results from a national study	The performance of medical groups is receiving increased attention. Relatively little conceptual or empirical work exists that examines the various dimensions of medical group performance. Using a national database of 693 medical groups, this article develops a scorecard approach to assessing group performance and presents a theory-driven framework for differentiating between high-performing vers…	PubMed	Med Care Res Rev	62	4	407-34	Shortell, S. M.:/Schmittdiel, J.:/Wang, M. C.:/Li, R.:/Gillies, R. R.:/Casalino, L. P.:/Bodenheimer, T.:/Rundall, T. G.	2005
606	Not related	no	no	Animal breeding and disease	Single-locus disorders in domesticated animals were among the first Mendelian traits to be documented after the rediscovery of Mendelism, and to be included in early linkage maps. The use of linkage maps and (increasingly) comparative genomics has been central to the identification of the causative gene for single-locus disorders of considerable practical importance. The 'score-card' in domestic …	PubMed	Philos Trans R Soc Lond B Biol Sci	360	1459	1529-36	Nicholas, F. W.	2005
607	Hosp/dep/unit/clinic	unsure	Yes	Developing and implementing a patient-centered IT strategy	The Army Medical Department (AMEDD), a comprehensive worldwide integrated healthcare system with an annual budget of more than $6 billion, more than 50,000 employees, and 2.4 million beneficiaries, developed and implemented a comprehensive patient-centered enterprise-wide information management and information technology strategy to facilitate information management systems and infrastructure dec…	Embase	Journal of healthcare information management : JHIM	19	3	47-55	Malone, E. B.:/Kirchbdoerfer, R. G.:/Wolford-Connors, A.	2005
608	Not related	no	no	Are we walking the walk? Measurements, scorecards, and milestones: Part 2		Embase	Journal of the American Health Information Management Association	76	7	8	Abdelhak, M.	2005
609	general health sector	no	no	Balancing the nation's health care scorecard: the National Healthcare Quality and Disparities Reports	BACKGROUND: In January 2005, the U.S. Agency for Healthcare Research and Quality (AHRQ) released the congressionally mandated reports on the United States health care system--the 2004 National Healthcare Quality and Disparities Reports (NHQR and NHDR). They are intended to summarize the current state of the science of health care quality and disparities for a broad audience, including providers, …	PubMed	Jt Comm J Qual Patient Saf	31	11	622-30	Kelley, E.:/McNeill, D.:/Moy, E.:/Stryer, D.:/Burgdorf, J.:/Clancy, C. M.	2005
610	Not related	no	no	Benchmarking hospice productivity & outcomes to evaluate hospice staffing		PubMed	Caring	24	4	22-6	Tecca, M.	2005
611	Not related	no	no	Benchmarking management of sewer systems: more to learn than cost effectiveness	Thirty-nine municipalities in the Netherlands conducted a pilot study to develop and try out a methodology to compare the quality of their sewerage management. The participants chose a multidimensional benchmarking with an emphasis on the aim of improving the working processes within sewerage management. A second goal was accountability to the stakeholders. The benchmarking methodology was based …	PubMed	Water Sci Technol	52	12	199-206	Beenen, A. S.	2005
612	Not related	no	no	Breakthrough of the year: scorecard 2004		PubMed	Science	310	5756	1880		2005
613	Hosp/dep/unit/clinic	no	no	Application of the balanced scorecard in Spanish private health-care management	The paper concludes that the BSC is applicable to any type of organization, albeit with modifications; a BSC for non‐profit organizations must be modified to include a mission perspective, thus supporting Kaplan's model for non‐profit organizations. Hospitals should also include an additional perspective which provides specific information on social demographic factors regarding the hospital's op…	Google Scholar	Measuring Business Excellence	9	4	16-26	Urrutia, Ignacio:/Eriksen, Scott D	2005
614	general health sector	unsure	Yes	Balanced scorecard at Summa health system	How do you translate an organization's mission and vision into values, and then make sure that these become part of daily operations? At Summa Health System, the answer has been to implement a balanced scorecard in response to external forces, including increasing competition and emerging technologies. In particular, this article discusses implementation and use of the balanced scorecard in Summa…	Google Scholar	Journal of Corporate Accounting & Finance	16	5	65-72	Smith, Heather://Kim, Il‐woon	2005
615	Not related	no	no	Case-mix adjustment of the CAHPS Hospital Survey	OBJECTIVES: To develop a model for case-mix adjustment of Consumer Assessment of Healthcare Providers and Systems (CAHPS) Hospital survey responses, and to assess the impact of adjustment on comparisons of hospital quality. DATA SOURCES: Survey of 19,720 patients discharged from 132 hospitals. METHODS: We analyzed CAHPS Hospital survey data to assess the extent to which patient characteristics pr…	PubMed	Health Serv Res	40	6 Pt 2	2162-81	O'Malley, A. J.:/Zaslavsky, A. M.:/Elliott, M. N.:/Zaborski, L.:/Cleary, P. D.	2005
616	Not related	no	no	Control, compare and communicate: Designing control charts to summarise efficiently data from multiple quality indicators	Summarising the complex data generated by multiple cross sectional quality indicators in a way that patients, clinicians, managers and policymakers find useful is challenging. A common approach is aggregation to create summary measures such as star ratings and balanced score cards, but these may conceal the detail needed to focus quality improvement. We propose an alternative way of summarising a…	Embase	Quality and Safety in Health Care	14	6	450-454	Guthrie, B.:/Love, T.:/Fahey, T.:/Morris, A.:/Sullivan, F.	2005
617	Not related	no	no	Correlation between conjunctival provocation test results and conjunctival symptoms in pollinosis - Preliminary report	The aim of the study was to investigate the correlation between the level of reactivity in conjunctival provocation test and conjunctival symptoms that develop during the pollination season in grass allergic patients. Conjunctival provocation test with grass pollen allergens was performed in 22 patients suffering from pollinosis. During grass pollination season all patients monitored their sympto…	Embase	Annals of Agricultural and Environmental Medicine	12	1	17-20	Lipiec, A.:/Rapiejko, P.:/Samoliński, B.:/Krzych, E.	2005
618	Hosp/dep/unit/clinic	no	no	Development of performance measure indicators in hospital nursing units	PURPOSE: The purpose of this study was to develop performance measure indicators for hospital nursing units based on a Balanced Scorecard (BSC). METHOD: This study was a methodological study. The development process consisted of 3 stages. The first stage was setting up strategies for nursing units from a nursing department's mission and vision. The second stage was developing performance measure …	Embase	Taehan Kanho Hakhoe chi	35	3	451-460	Kang, K. H.:/Kim, I. S.	2005
619	Not related	no	no	Are we walking the walk? Measurements, scorecards, and milestones: Part 1		Embase	Journal of the American Health Information Management Association	76	6	8	Abdelhak, M.	2005
620	Not related	no	no	Feasibility first: developing public performance indicators on patient safety and clinical effectiveness for Dutch hospitals	This paper describes the development and implementation of the first national, public and obligatory set of hospital performance indicators in the Netherlands. Focusing on effectiveness and safety, the set was developed by the Dutch Health Care Inspectorate to improve the effectiveness and efficiency of their task: monitoring the quality of the care delivered by providers. In addition, the set wo…	PubMed	Health Policy	75	1	59-73	Berg, M.:/Meijerink, Y.:/Gras, M.:/Goossensen, A.:/Schellekens, W.:/Haeck, J.:/Kallewaard, M.:/Kingma, H.	2005
621	Not related	no	no	Fixing a broken healthcare system	The U.S. healthcare system can improve if it: Recognizes and rewards superior safety and overall value. Shares standard measures of performance.	PubMed	Healthc Financ Manage	59	7	72-6	Delbanco, S. F.	2005
622	Not related	no	no	From subjective to objective: balanced scorecards measure a practice's essentials	no abstract	PubMed	MGMA Connex	5	4	26-8	Tarantino, D. P.	2005
623	Not related	no	no	High prevalence of bacteriuria in pregnancy and its screening methods in north India	The study aims at finding out the prevalence of bacteruria in pregnancy in an urban setting and ascertaining methods to screen them in primary care clinics. A total of 1 61 pregnant ladies visiting a primary care clinic were screened for bacteriuria based on the symptomatology. Urine culture was done to know the prevalence of bacteriuria. Sensitivities and specificities were calculated for each s…	PubMed	J Indian Med Assoc	103	5	259-62, 266	Bandyopadhyay, S.:/Thakur, J. S.:/Ray, P.:/Kumar, R.	2005
624	Hosp/dep/unit/clinic	unsure	Yes	Impact of star performance ratings in English acute hospital trusts	OBJECTIVE: To explore some of the impacts of star performance ratings in acute hospital trusts in England. METHODS: A multiple case study design was used which incorporated purposeful sampling of 'low' and 'high' performing trusts using the star rating system. In each case study site, data collection comprised semi-structured interviews and documentary analysis. Between eight and 12 senior manage…	PubMed	J Health Serv Res Policy	10	1	18-24	Mannion, R.:/Davies, H.:/Marshall, M.	2005
625	Hosp/dep/unit/clinic	no	no	Improving hospital budgeting and accountability a best practice approach	Best practices in setting and managing healthcare organization budgets include: Using comparative benchmarks. Setting accurate, high-performance department budgets. Establishing a culture of accountability. Managing expenses. Monitoring variances and requiring corrective action plans. Employing a balanced scorecard.	PubMed	Healthc Financ Manage	59	7	78-83	Clark, J. J.	2005
626	Not related	no	no	Improving the use of hospice services in nursing homes: a randomized controlled trial	CONTEXT: Hospice care may improve the quality of end-of-life care for nursing home residents, but hospice is underutilized by this population, at least in part because physicians are not aware of their patients' preferences. OBJECTIVE: To determine whether it is possible to increase hospice utilization and improve the quality of end-of-life care by identifying residents whose goals and preference…	Cochrane	JAMA		2	211-217	Casarett, D.:/Karlawish, J.:/Morales, K.:/Crowley, R.:/Mirsch, T.:/Asch, D. A.	2005
627	Not related	no	no	Incremental predictive value of carotid ultrasonography in the assessment of coronary risk in a cohort of asymptomatic type 2 diabetic subjects	OBJECTIVE - Consensus guidelines recommend cardiovascular risk assessment as the initial step of primary prevention. The aim of this study was to evaluate the incremental predictive value for coronary events conferred by carotid ultrasonography in addition to risk assessment by Framingham score and screening for silent myocardial ischemia in a cohort of type 2 diabetic patients. RESEARCH DESIGN A…	Embase	Diabetes Care	28	5	1158-1162	Bernard, S.:/Sérusclat, A.:/Targe, F.:/Charrière, S.:/Roth, O.:/Beaune, J.:/Berthezène, F.:/Moulin, P.	2005
628	Not related	no	no	Keeping score. Scorecards, profiles and report cards rapidly expanding to track physician performance	Not all doctors like them, some even ignore them, but nevertheless the use of physician scorecards is growing and the scores may soon be widely available to the general public.	PubMed	Physician Exec	31	6	26-31	Glabman, M.	2005
629	Not related	no	no	Machine safety evaluation in small metal working facilities: an evaluation of inter-rater reliability in the quantification of machine-related hazards	BACKGROUND: Each year there are an estimated 4.2-6.7 amputations per 10,000 workers in the metal fabrication trades in the United States. The Minnesota Machine Guarding Study evaluates the effectiveness of a peer-based technical and educational intervention designed to reduce exposure to amputation hazards among workers in small machining/metal working shops. The study reported here involved the …	PubMed	Am J Ind Med	48	5	381-8	Munshi, K.:/Parker, D.:/Samant, Y.:/Brosseau, L.:/Pan, W.:/Xi, M.	2005
630	Not related	no	no	Managing trade-offs makes budgeting processes pay off	Trade-off management is a management system that leverages new technology to enable hospitals to reduce costs while simultaneously delivering exceptional service and quality care. It provides the means to more effectively engage managers in establishing targets that balance what hospitals seek to achieve with what they can afford to spend, while also addressing clinical and operational constraint…	PubMed	Healthc Financ Manage	59	11	54-8, 60	Sorensen, D.:/Sullivan, D.	2005
631	Not related	no	no	Measures of surgical quality: what will patients know by 2005?	RATIONALE, AIMS AND OBJECTIVES: Many objective measures rating quality of doctors, hospitals, and medical groups are publicly reported. Surgical patients may have more opportunity to use quality measures than other types of patients to guide their choice of provider. If surgical patients are able to choose higher quality providers, overall surgical quality might increase. OBJECTIVE: To determine …	PubMed	J Eval Clin Pract	11	3	209-17	Broder, M. S.:/Payne-Simon, L.:/Brook, R. H.	2005
632	Not related	no	no	Mental health and satisfaction with primary health care in female patients	PURPOSE AND OBJECTIVES: Patient satisfaction is an important outcome in patient care and is increasingly being used as an indicator of quality of care within large health systems. This study examined whether consideration of specific mental health factors, including posttraumatic stress disorder (PTSD), can improve our understanding of patient satisfaction in primary care settings. METHODS: Quest…	PubMed	Womens Health Issues	15	2	73-9	Lang, A. J.:/Rodgers, C. S.:/Moyer, R.:/Laffaye, C.:/Satz, L. E.:/Dresselhaus, T. R.:/Stein, M. B.	2005
633	Not related	no	no	Nursing structure, processes, and patient outcomes in army medical centers	The purpose of this study was to describe patient outcomes in Army Medical Centers, identify differences in outcomes between mixed medical-surgical bed and specialty intensive care units (ICUs), and explore predictive models for outcomes attributable to nursing structure and processes. Data were collected from 138 patients and 103 nurses in four medical-surgical and four ICUs in two Army Medical …	PubMed	West J Nurs Res	27	8	1040-58	Kee, C. C.:/Foley, B. J.:/Dudley, W. N.:/Jennings, B. M.:/Minick, P.:/Harvey, S. S.	2005
634	Not related	no	no	OIG 2005 work plan outlines areas for compliance review		PubMed	GHA Today	49	1	3	Roeder, K. H.:/Schwartz, K.	2005
635	Not related	no	no	Opportunities for scholarly activities during subspecialty education: a scorecard for pediatric fellowship programs		PubMed	J Pediatr	147	1	43832	Lister, G.:/Stevenson, D. K.	2005
636	Not related	no	no	Patient-centred improvements in health-care built environments: perspectives and design indicators	OBJECTIVE: To explore patients' perceptions of health-care built environments, to assess how they perceived health-care built facilities and designs. To develop a set of patient-centred indicators by which to appraise future health-care designs. DESIGN: Qualitative and quantitative methodologies, including futures group conferencing, autophotographic study, novice-expert exchanges and a questionn…	PubMed	Health Expect	8	3	264-76	Douglas, C. H.:/Douglas, M. R.	2005
637	Not related	no	no	Patients' views about cardiac report cards: a qualitative study	BACKGROUND: Health care report cards provide stakeholders with information on health care outcomes and other measures of care, and they are most well developed in cardiac care. A necessary first step to ground the development of cardiac report cards (CRCs) is to incorporate the views of stakeholders. Although the views of experts have been described, the views of cardiac patients, arguably the mo…	PubMed	Can J Cardiol	21	11	943-7	Richard, S. A.:/Rawal, S.:/Martin, D. K.	2005
638	Not related	no	no	Performance-based assessment of radiology faculty: a practical plan to promote improvement and meet JCAHO standards	OBJECTIVE: The objective of this article is to describe the process of implementing a program for performance-based assessment of clinical faculty. CONCLUSION: A performance-based assessment of clinical faculty program facilitated quality improvements in our department, improved communication concerning our reappointment process, and was well received by faculty. The presence of measures on a sco…	PubMed	AJR Am J Roentgenol	184	5	1398-401	Donnelly, L. F.:/Strife, J. L.	2005
639	medical project/program/disease	no	no	Using the balanced scorecard to characterize benefits of integration in the safety net	The purpose of this study was to develop a comprehensive framework depicting the potential benefits of integration among health-care providers that serve vulnerable populations. Research teams interviewed participants in 12 integrated functions across seven community health-centre-led networks. Functions included clinical processes; managed care contracting; and administrative services such as hu…	PubMed	Health Serv Manage Res	18	2	109-23	Wells, R.:/Weiner, B.	2005
640	Not related	no	no	Public reporting needed to improve the health of Tennesseans	Tennessee providers are recognizing an urgent need for a new and improved model of healthcare, characterized by transparent accountability to consumers. Meaningful health system improvements will require broad public disclosure of healthcare performance data at the hospital, clinic and community levels using nationally recognized standards. All Tennessee communities need a routine community healt…	PubMed	Tenn Med	98	11	539-40, 545	Bailey, J. E.:/Gibson, D.	2005
641	Not related	no	no	Reading the right signals: How to strategically manage with scorecards		PubMed	Healthc Exec	20	3	44057	Pieper, S. K.	2005
642	Not related	no	no	Relationships between volume, efficiency, and quality in surgery--a delicate balance from managerial perspectives	Volume, efficiency, and quality in hospital care are often mixed in debate. We analyze how these dimensions are interrelated in surgical hospital management, with particular focus on volume effects: under financial constraints, efficiency is the best form of cost control. External perception of quality is important to attract patients and gain volumes. There are numerous explicit and implicit not…	PubMed	World J Surg	29	10	1234-40	Kraus, T. W.:/Buchler, M. W.:/Herfarth, C.	2005
643	Not related	no	no	Report offers guidance to Georgia in measuring quality, progress in cancer care		PubMed	J Natl Cancer Inst	97	11	796	Marwick, C.	2005
644	Not related	no	no	Role of risk factors for erectile dysfunction in patients undergoing transurethral resection of the prostate: Early impact on sexual function	Introduction. Transurethral resection of the prostate (TURP) has been long debated as a possible cause of erectile dysfunction (ED). We investigated the role of common risk factors for ED in patients aged 60 to 70 undergoing TURP. Factors related to the treatment were also considered. Materials and methods. Ninety patients underwent TURP for benign prostate hyperplasia (BPH) from June 2002 to Feb…	Embase	Archivio Italiano di Urologia e Andrologia	77	3	143-145	De Giorgi, G.:/Luciani, L. G.:/Valotto, C.:/Isola, M.:/Zattoni, F.	2005
645	Not related	no	no	Rural route. Healthcare organizations lead drive for quality measures specific to rural hospital	Examines the quality of services provided by rural health facilities in the U.S. Indicators for measuring the care provided at hospitals; Results of the field tests conducted by Stratis Health on emergency department timeliness of care and transfer communication indicators developed for rural hospitals; Comparison of the performance of rural hospitals with their urban counterparts.	PubMed	Mod Healthc	35	20	28-9, 34	Mantone, J.	2005
646	unsure	unsure	Yes	Procurement performance measurement system in the health care industry	PURPOSE: The rising operating cost of providing healthcare is of concern to health care providers. As such, measurement of procurement performance will enable competitive advantage and provide a framework for continuous improvement. The objective of this paper is to develop a procurement performance measurement system. DESIGN/METHODOLOGY/APPROACH: The paper reviews the existing literature in proc…	PubMed	Int J Health Care Qual Assur Inc Leadersh Health Serv	18	2020-02-03	152-66	Kumar, A.:/Ozdamar, L.:/Ng, C. P.	2005
647	Not related	no	no	Scorecards and dashboards: using financial metrics to improve performance	To develop a dashboard reporting system for hospitals, four critical factors should be taken into account: Factors most important to the organization's success. Critical drivers that influence performance attainment. Relevant measures. Relevant benchmarking data.	PubMed	Healthc Financ Manage	59	7	64-9	Cleverley, W. O.:/Cleverley, J. O.	2005
648	medical/health college	no	no	Using the Balanced Scorecard in a health library, a case study		Google Scholar	Gardiner Library Service, Hunter New England Health				Aguado, P	2005
649	Not related	no	no	Taking a patient safety approach to an integration of two hospitals	BACKGROUND: Consolidation of inpatient care between two acute care medical centers brings many challenges, including an increased risk of an untoward event during patient transfer and impaired hospital performance during the postintegration period. When the Jesse Brown Department of Veterans Affairs (VA) Medical Center in Chicago integrated two acute medical-surgical inpatient facilities, the cha…	PubMed	Jt Comm J Qual Patient Saf	31	5	258-66	Gering, J.:/Schmitt, B.:/Coe, A.:/Leslie, D.:/Pitts, J.:/Ward, T.:/Desai, P.	2005
650	Not related	no	no	Taking the measure of measures. Quality data initiatives and the challenge of effective and efficient data	Tracking case outcomes helps improve care and create efficiency. But without universal reporting standards, the workload for hospitals is heavy and the data lacks uniformity.	PubMed	J ahima	76	2	42-4, 46	Hall, D.:/Siegel, B.	2005
651	Not related	no	no	The American College of Rheumatology (ACR) Core Data Set and derivative "patient only" indices to assess rheumatoid arthritis	Pooled indices of several measures have been developed to assess and monitor patients with rheumatoid arthritis in clinical trials and clinical care, as no single measure can serve as a "gold standard" in all individual patients. Early indices of disease activity include the Steinbrocker "therapeutic scorecard in rheumatoid arthritis," the Lansbury Index, and Paulus criteria. The most widely used…	PubMed	Clin Exp Rheumatol	23	5 Suppl 39	S109-13	Pincus, T.	2005
652	Hosp/dep/unit/clinic	yes	yes	Strategic management system in a healthcare setting--moving from strategy to results	One of the historical challenges in the healthcare system has been the identification and collection of meaningful data to measure an organization's progress towards the achievement of its strategic goals and the concurrent alignment of internal operating practices with this strategy. Over the last 18 months the Toronto East General Hospital (TEGH) has adopted a strategic management system and or…	PubMed	Healthc Q	8	4	58-65	Devitt, R.:/Klassen, W.:/Martalog, J.	2005
653	Not related	no	no	The association between quality of care and technical efficiency in long-term care	OBJECTIVE: To analyse the association between quality of care and technical (productive) efficiency in institutional long-term care wards for the elderly. SETTING: One hundred and fourteen public health centre hospitals and residential homes in Finland. STUDY DESIGN: Wards were divided into two categories according to their rank in the quality distribution, considering 41 quality variables separa…	PubMed	Int J Qual Health Care	17	3	259-67	Laine, J.:/Finne-Soveri, U. H.:/Bjorkgren, M.:/Linna, M.:/Noro, A.:/Hakkinen, U.	2005
654	pharmaceutical	no	no	Balanced scorecard in the pharmaceutical industry: Introduction and implementation of balanced scorecard at Boehringer Ingelheim		Embase	Pharmazeutische Industrie	67	2	151-154	Gigl, G.:/Glas, U.:/Lindemann, E.	2005
655	general health sector	no	no	The Balanced Scorecard versus Total Quality Management: which is better for your organization?	Today's health care organizations must deal with managed care, government oversight, aging baby boomers, new technologies, and increasing pharmaceutical prices. It is imperative that health care organizations adopt some form of business strategy to manage the vast amount of information available. Two of the more popular strategies among health care organizations are the Balanced Scorecard and Tot…	PubMed	Mil Med	170	10	855-8	Schwartz, J.	2005
656	Not related	no	no	The development of the Thai Psychiatric Satisfaction Scale	BACKGROUND: Satisfaction with mental services is an important quality and outcome variable. The Thai Psychiatric Satisfaction Scale (TPSS) is developed in order to measure service satisfaction. OBJECTIVE: The purpose of the present study was to develop the Thai Psychiatric Satisfaction Scale (TPSS), having adequate and sufficient validity and reliability. MATERIAL AND METHOD: A sample of people w…	PubMed	J Med Assoc Thai	88	8	1067-76	Phattharayuttawat, S.:/Ngamthipwatthana, T.	2005
657	Not related	no	no	The effect of nursing care on overall patient satisfaction and its predictive value on return-to-provider behavior: a survey study	OBJECTIVES: To determine the extent of patient satisfaction with care provided at the hospital at all levels and to correlate patients' satisfaction with nursing care, in particular, with their overall satisfaction. Also, to assess the predictive value of patient satisfaction on subsequent return to the hospital. DESIGN: A survey study of a random sample of 420 inpatients to determine the extent …	PubMed	Qual Manag Health Care	14	2	116-20	Al-Mailam, F. F.	2005
658	Not related	no	no	The Efficacy of a Pseudoallergen-Free Diet in the Treatment of Chronic Idiopathic Urticaria and/or Angioedema	The role of dietary pseudoallergens as a trigger for CIU and/or Angioedema is a controversial subject. 'Dietary Pseudoallergy' refers to the mimicking of IgE symptoms (such as rash, itch and swelling) by components of food in the absence of a true IgE mediated response (as diagnosed by RAST and skin prick testing). The pseudoallergen-free diet excludes a range of naturally occuring chemicals (inc…	Cochrane	https://clinicaltrials.gov/show/NCT00163839				Nct	2005
659	Not related	no	no	The office of strategy management	There is a disconnect in most companies between strategy formulation and strategy execution. On average, 95% of a company's employees are unaware of, or do not understand, its strategy. If employees are unaware of the strategy, they surely cannot help the organization implement it effectively. It doesn't have to be like this. For the past 15 years, the authors have studied companies that achieved…	PubMed	Harv Bus Rev	83	10	72-80, 157	Kaplan, R. S.:/Norton, D. P.	2005
660	Not related	no	no	This year, surveyors to look for patient flow problems: identify bottlenecks now		PubMed	Hosp Peer Rev	30	1	43835		2005
661	Not related	no	no	Towards optimal surgical outcomes	Until relatively recently, quality in healthcare was difficult both to define and measure. Now that this is possible, healthcare providers must quickly adopt information technology to facilitate both the assessment of performance and improvement. Such improvements require recognition of the role of systems of care and the need to change these systems in order to improve performance. In the coming…	Embase	Expert Review of Pharmacoeconomics and Outcomes Research	5	6	741-749	Rhodes, R. S.:/Resnick, A.	2005
662	Not related	no	no	Training in GI endoscopy: can we objectively predict the performance of trainees? A prospective correlation study	BACKGROUND: No objective criteria have hitherto been available for assessing the individual talents and skills of trainees involved in GI endoscopy. The aim of our study was to compare the correlation of various psychological, psychomotor and cognitive tests (psy-tests) and of the subjective assessment of the trainer (expert assessment) at the beginning of the training with the objective performa…	PubMed	Z Gastroenterol	43	5	445-50	Neumann, M.:/Meining, A.:/Buerschaper, C.:/Reingruber, B.:/Rosch, T.:/Hohenberger, W.:/Schneider, I.	2005
663	Not related	no	no	Transient probabilities for queues with applications to hospital waiting list management	In this paper we study queuing systems within the NHS. Recently imposed government performance targets lead NHS executives to investigate and instigate alternative management strategies, thereby imposing structural changes on the queues. Under such circumstances, it is most unlikely that such systems are in equilibrium. It is crucial, in our opinion, to recognise this state of affairs in order to…	PubMed	Health Care Manag Sci	8	3	231-6	Joy, M.:/Jones, S.	2005
664	general health sector	no	no	Trustee workbook 2. The balanced scorecard: a tool for maximizing board performance	Discusses the concept of a balanced scorecard to measure organizational performance. Information on the book "The Balanced Scorecard," written by Robert Kaplan and David Norton; Key dimensions in a system which organizations must create by using a balanced scorecard; Example of a Balanced Governance Scorecard Model for Health Care Organization Governing Boards; Key board activities to meet organi…	PubMed	Trustee	58	4	17-20	Pointer, D. D.:/Totten, M. K.:/Orlikoff, J. E.	2005
665	unsure	unsure	Yes	Using key performance indicators as knowledge-management tools at a regional health-care authority level	The advantages of the introduction of information and communication technologies in the complex health-care sector are already well-known and well-stated in the past. It is, nevertheless, paradoxical that although the medical community has embraced with satisfaction most of the technological discoveries allowing the improvement in patient care, this has not happened when talking about health-care…	PubMed	IEEE Trans Inf Technol Biomed	9	2	184-92	Berler, A.:/Pavlopoulos, S.:/Koutsouris, D.	2005
666	radiology	no	no	Balanced score card for clinical management in a nuclear medicine service	Objectives: To determine values of management and quality indicators over the previous four 1-year periods and introduce a procedure for the automatic creation of a balanced score card. Material and method: A multidisciplinary working group was created to establish a series of indicators to be determined. Procedures were set up to obtain the values for the selected indicators. Results: The collec…	Embase	Revista de Calidad Asistencial	20	5	239-245	Ortiz-Berrocal, J.:/Martínez, J. R.:/Alonso, M.:/Millán, I.:/Ayuso, B.:/Sáinz, A.	2005
667	Not related	no	no	Using SERVQUAL to evaluate quality disconfirmation of nursing service in Taiwan	The purpose of this study was to determine the extent of disconfirmation of the perceived quality of nursing services, and its relationship to patient's satisfaction, intent to return, and intent to recommend to others. The service dimensions were tangibles, reliability, responsiveness, assurance, and empathy, which were adopted from the Gap model of Parasuraman, Zeithaml and Berry (1985). A tota…	PubMed	J Nurs Res	13	2	75-84	Chou, S. M.:/Chen, T. F.:/Woodard, B.:/Yen, M. F.	2005
668	Hosp/dep/unit/clinic	unsure	Yes	Values based decision making: a tool for achieving the goals of healthcare	The recognition that the success of the healthcare organization depends on its achievement of two interrelated goals is a relatively recent phenomenon. In its mid-history the healthcare organization was largely able to ignore cost issues. In its latter history, many would argue that it ignored its quality goals as it pursued its cost goals (15). Either approach, given declining revenues and a com…	PubMed	HEC Forum	17	1	18-32	Mills, A. E.:/Spencer, E. M.	2005
669	Hosp/dep/unit/clinic	yes	yes	Utilization of the screening test for discharge support	We hand out a list of screening tests for discharge support (the screening) to all patients upon admission, so that they can receive an early discharge. Implementing the screening as a balanced score card (BSC) evaluation index of the work performance by the nursing division, we were able to screen more than 40% of newly admitted patients immediately after the introduction of the screening. When …	Embase	Gan to kagaku ryoho. Cancer & chemotherapy	32 Suppl 1		47-49	Ikedo, H.:/Morimoto, R.:/Matsumoto, S.:/Nakajo, I.:/Nakagawa, M.	2005
670	Not related	no	no	Walking the tightrope: creation of the physician scorecard at the Rouge Valley Health System		PubMed	Healthc Q	8	3	83-8	Mohan, N.:/Abuzgaya, F.:/Peczeniuk, S.:/Raggiunti, P.:/Gates, A.:/Brazeau, D.	2005
671	Not related	no	no	[Clinical observation on shufei granule in improving right ventricular function of patients with chronic pulmonary heart disease]	OBJECTIVE: To observe the effect of Shufei Granule (SG) on right ventricular function in patients with chronic pulmonary heart disease (CPHD). METHODS: One hundred CPHD patients were randomly divided into two groups, the control group (n = 40) treated with fleroxacin 0.2 g twice per day by intravenous dripping and diprophylline 0.2 g 3 times per day orally, the treatment group (n = 60) treated wi…	Cochrane	Zhongguo Zhong xi yi jie he za zhi Zhongguo Zhongxiyi jiehe zazhi = Chinese journal of integrated traditional and Western medicine	8		732-735	Li, P.	2006
672	Not related	no	no	[Data collection methods and results in user surveys in mental health care]	BACKGROUND: Questionnaires on patient experience are increasingly used as quality indicators in the health services. There is limited evidence relating to alternative approaches to surveying patients within this field. We wanted to assess the effect of different methods of data collection on response rates and scores produced by a self-administered questionnaire on patient experience for adult in…	PubMed	Tidsskr Nor Laegeforen	126	11	1481-3	Bjertnaes, O. A.:/Garratt, A.:/Johannessen, J. O.	2006
673	Not related	no	no	[Patients' assessments of acute psychiatric day hospital and inpatient care. Analyses of open questions within the context of a randomised controlled trial]	OBJECTIVE: Within the context of the EDEN-study, a multi-centre randomised controlled trial comparing acute psychiatric day hospital with inpatient care, patients' assessments of treatment as well as their setting-preferences for future treatment have been studied. METHOD: Patients' assessments were collected using the Clients' Scale for Assessment of Treatment (CAT). The quantitative content ana…	Cochrane	Psychiatrische Praxis	33	4	184-190	Eichler, T.:/Schützwohl, M.:/Glöckner, M.:/Matthes, C.:/Kallert, T. W.	2006
674	Not related	no	no	[PIPEQ--a method for measurement of user satisfaction in mental health services]	BACKGROUND: This study describes the development and testing of the Psychiatric In-Patient Experiences Questionnaire (PIPEQ). MATERIAL AND METHODS: Questionnaire development was based on a literature review, qualitative interviews with patients, and expert opinion. The questionnaire was tested in a postal survey among inpatients at three community health centres affiliated with the psychiatric cl…	PubMed	Tidsskr Nor Laegeforen	126	11	1478-80	Garratt, A.:/Danielsen, K.:/Bjertnaes, O. A.:/Ruud, T.	2006
675	Not related	no	no	[The efficiency of the health system in Spain]	OBJECTIVE: This article is an approach to assess the effectiveness of the health system in Spain using information from health care activities, the health status of the populations and the performance of health services, taken as a whole, and the standard patterns defined by geographical distribution and time trends. MATERIAL AND METHOD: The most recent available data and historical series of bas…	PubMed	Gac Sanit	20 Suppl 1		117-26	Gispert, R.:/Torne Mdel, M.:/Aran Bares, M.	2006
676	Not related	no	no	[User satisfaction assessment: theoretical and conceptual concerns]	The present article develops a critical analysis of the scientific output on user satisfaction in health services, focusing specifically on theoretical and conceptual aspects. The article discusses the understanding of satisfaction as a concept and its theoretical references and determinants and application of the concept to the field of services. A total of 56 articles were analyzed, published m…	PubMed	Cad Saude Publica	22	6	1267-76	Esperidiao, M. A.:/Trad, L. A.	2006
677	Not related	no	no	300,000,000 customers: patient perspectives on service and quality	Radiologists have always been dedicated to service and quality in imaging. In the past few years, many entities, mostly external to the profession itself, have entered the business of defining, measuring, and reporting both service and quality. There is a great deal at stake in how this unfolds, and there are many potential stakeholders in both the process and the outcome. This article addresses …	PubMed	J Am Coll Radiol	3	5	346-50	Lexa, F. J.	2006
678	Hosp/dep/unit/clinic	unsure	yes	From an information sheet to a balanced scorecard	Objective: To establish a tool to follow up the objectives agreed on between hospital services and the hospital management staff in a public hospital with 355 beds. Material and method: A multidisciplinary working group was created to establish a draft of indicators for each line of activity (hospitalization, quality, pharmacy, surgery, ambulatory services). The information sheet was given to all…	Embase	Revista de Calidad Asistencial	21	1	13-19	Martínez-Pillado, M.:/Seco, J. M.:/Suárez, A.:/González-Sanjuán, R.:/Vázquez, C.	2006
679	Hosp/dep/unit/clinic	yes	yes	A balanced evaluation perspective: picture archiving and communication system impacts on hospital workflow	Around the world, hospitals are faced with both budget and regulatory pressures, forcing them to re-examine the way clinical practice is carried out. Proposed technologies that provide workflow enhancements include Picture Archiving and Communications Systems (PACS); however, is PACS really effective in improving hospital workflow and the flow onto patient care, and how should this be evaluated? …	PubMed	J Digit Imaging	19 Suppl 1		44111	van de Wetering, R.:/Batenburg, R.:/Versendaal, J.:/Lederman, R.:/Firth, L.	2006
680	Not related	no	no	A double blind, placebo controlled trial of inert cellulose powder for the relief of symptoms of hay fever in adults	OBJECTIVE: An inert cellulose powder has been on sale in the UK since 1994 as a remedy for hay fever but no scientific trials have been conducted previously. It is applied to the inside of the nose where it forms a gelatinous coating. The principal aim was to determine if there is a significant difference in the amount and type of rescue medication required for adult hay fever sufferers to contro…	Cochrane	Current medical research and opinion	22	2	275-285	Emberlin, J. C.:/Lewis, R. A.	2006
681	unsure	unsure	Yes	A management approach that drives actions strategically	Abstract Purpose – Achieving excellence is a current preoccupation in UK public health organisations. This article aims to use a case study to explain how a mental health trust delivers excellent performance using a balanced scorecard (BSC) management approach. Design/methodolgy/approach – Reports a project to implement a BSC approach in the South West Yorkshire Mental Health NHS Trust to achieve…	Google Scholar	International Journal of Health Care Quality Assurance				Schmidt, Stefan://Bateman, Ian://Breinlinger‐O'Reilly, Jochen://Smith, Peter	2006
682	Not related	no	no	A nurse-driven system for improving patient quality outcomes	Improvements in nursing care are dependent on key decision makers receiving ongoing and reliable information about outcomes as well as the support of clinical care providers in making change. This article describes the work of one hospital to develop a reporting tool and provides examples of how timely and appropriate reporting of data, combined with a staff-driven improvement process, has result…	PubMed	J Nurs Care Qual	21	2	168-75	Johnson, K.:/Hallsey, D.:/Meredith, R. L.:/Warden, E.	2006
683	Not related	no	no	Adjustment of inpatient care reimbursement for nursing intensity	The Centers for Medicare and Medicaid Services has begun an ambitious recalibration of the inpatient prospective payment system, the first since its introduction in 1983. Unfortunately, inpatient nursing care has been overlooked in the new payment system and continues to be treated as a fixed cost and billed at a set per-diem "room and board" fee despite the known variability of nursing intensity…	PubMed	Policy Polit Nurs Pract	7	4	270-80	Welton, J. M.:/Zone-Smith, L.:/Fischer, M. H.	2006
684	Not related	no	no	An investigation of the use of the MicroFoss as an indicator of the shelf life of pasteurized fluid milk	The MicroFoss method was evaluated for its effectiveness as an indicator of fluid milk shelf life. Half-gallon, 2% fat fluid milk samples (n = 90) were obtained from a milk processing plant on 3 occasions postpasteurization and evaluated for shelf life. Sensory evaluation was performed by 3 judges experienced in the use of the American Dairy Science Association scorecard for milk. A score of 5 or…	PubMed	J Dairy Sci	89	7	2459-64	White, C. H.:/Wilson, J.:/Schilling, M. W.	2006
685	Hosp/dep/unit/clinic	unsure	Yes	Quality indicators of hospital nursing care	Objective: To introduce the use of a balanced scorecard for the management and follow-up of quality objectives in nursing care. Material and methods: Specific information systems were established: nursing records and the results of an audit for the follow-up of quality objectives in nursing care were computerized. An optimal set of indicators was determined. Procedures for expressing indicator va…	Embase	Revista de Calidad Asistencial	21	3	143-149	Caamaño, C.:/Martínez, J. R.:/Alonso, M.:/Hernández, A.:/Martínez-Renedo, E.:/Sainz, A.	2006
686	Not related	no	no	Audit of catheter-associated UTI using silver alloy-coated Foley catheters	Catheter-associated urinary tract infection (CAUTI) is the most common and most costly healthcare-associated infection, and possibly the most preventable (Salgado et al, 2003). The Cochrane Review of silver alloy-coated Foley catheters concluded that they are successful at reducing the rate of this healthcare-associated infection, which can be potentially fatal (Brosnahan et al, 2004). This artic…	Cochrane	British journal of nursing (Mark Allen Publishing)	598-603			Seymour, C.	2006
687	Not related	no	no	Conceptual design of an e-health strategy for the Spanish health care system	Purpose - The purpose of this article is to describe the design and development of an e-health strategy for the Spanish health care system. Using quality function deployment and benchmarking analysis as an analytical model, a strategy in e-health care is proposed. Design/methodology/approach - This article uses the case of a Spanish community to build a general framework for e-health system devel…	Embase	International Journal of Health Care Quality Assurance	19	2	146-157	González, M. E.:/Quesada, G.:/Urrutia, I.:/Gavidia, J. V.	2006
688	Not related	no	no	Breakthrough of the year. Scorecard 2006		PubMed	Science	314	5807	1850-1		2006
689	Not related	no	no	Centers of excellence take tiering to the max	Insurers assert that by designating centers of excellence, they direct patients to the best care. Critics charge the concept is a contracting gimmick and will hurt small hospitals.	PubMed	Hosp Health Netw	80	5	42-4, 2	Haugh, R.	2006
690	unsure	unsure	Yes	[Management and accounting solution required in clinical laboratory department in the hospital and the balanced scorecard (BSC)]	This is to describe required accounting knowledge and the techniques for the clinical laboratory department management level people to operate their division from the viewpoint of management. Especially, the necessity and the efficacy of the BSC implementation in the clinical laboratory department are being explained.	PubMed	Rinsho Byori	54	11	1114-26	Takahashi, T.	2006
691	Not related	no	no	Collaborative care for bipolar disorder: part I. Intervention and implementation in a randomized effectiveness trial	Outcome for bipolar disorder remains suboptimal despite the availability of efficacious treatments. To improve treatment effectiveness in clinical practice, a Veterans Affairs study team created a care model conceptually similar to the lithium clinics of the 1970s but augmented by principles of more recent collaborative care models for chronic medical illnesses. This intervention consists of impr…	Cochrane	Psychiatric services (Washington, D.C.)	57	7	927-936	Bauer, M. S.:/McBride, L.:/Williford, W. O.:/Glick, H.:/Kinosian, B.:/Altshuler, L.:/Beresford, T.:/Kilbourne, A. M.:/Sajatovic, M.:/Cooperative Studies Program 430 Study, Team	2006
692	unsure	unsure	Yes	Balanced scorecard helps CMs focus on improvement	need Abstract	PubMed	Hosp Case Manag	14	5	72-3		2006
693	Not related	no	no	Cross-district utilization of general hospital care in Nova Scotia: policy and service delivery implications for rural districts	Acute care regionalization has been pursued in health systems throughout the industrial world as a means of achieving better patient outcomes for specialized services. The evidence in support of this policy direction is compelling, but is primarily based on highly specialized care, such as coronary and cancer treatments. There exists another, largely unintended, form of regionalization that invol…	PubMed	Soc Sci Med	62	1	145-56	Hanlon, N.:/Skedgel, C.	2006
694	Not related	no	no	Crossing the strategic synapse: aligning hospital strategy with shared system priorities in ontario, Canada	The dominant system-level strategic priorities facing Ontario hospitals were elicited and validated. Researchers employed a multi-stage survey and focus group process to solicit the opinions of senior hospital managers and other healthcare stakeholders. Four shared, system-level priorities emerged: (i) improved clinical and staff recruitment; (ii) stronger inter-hospital partnership and vertical …	PubMed	Health Care Manage Rev	31	1	34-44	Brown, A. D.:/Alikhan, L. M.:/Seeman, N. L.	2006
695	Not related	no	no	Development of an interdisciplinary case management program for combat veterans	The terrorist attack on September 11, 2001, prompted a major mobilization of Alabama active military reservists and Alabama National Guardsmen to serve in the Middle East. Health problems related to geographic relocation, environmental threats, combat and other traumatic events, and the stress associated with serving in an active capacity have resulted in an increase in the number of patients and…	PubMed	Lippincotts Case Manag	11	5	265-70	Zilke, T. M.:/Morrison, R. S.:/Kirby, A.:/Martin, T. S.	2006
696	Not related	no	no	Does governance matter? Board configuration and performance in not-for-profit hospitals	As performance accountabilities, external oversight, and market competition among not-for-profit (NFP) hospitals have grown, governing boards have been given a more central leadership role. This article examines these boards' effectiveness, particularly how their configuration influenced a range of performance outcomes in NFP community hospitals. Results indicate that hospitals governed by boards…	PubMed	Milbank Q	84	4	733-58	Alexander, J. A.:/Lee, S. Y.	2006
697	Not related	no	no	Hospitals' dirty secret. New reports on hospital patient safety and infections reveal pattern of deadly and expensive, yet preventable, medical errors	They "will be met with skepticism by some, shock by others and incredulity by the remainder", says David Nash, left, editor of the American Journal of Medical Quality, about three new reports published in the journal that question patient safety in the nation's hospitals. The reports use different methods but all come to same conclusion: Poor practices at hospitals lead to deadly, costly infectio…	PubMed	Mod Healthc	36	47	6-7, 1	Conn, J.:/DoBias, M.	2006
698	Not related	no	no	Global failure rate: A promising medical equipment management outcome benchmark	Prior studies suggested that the only valid benchmark for clinical engineering (CE) would be the ratio of total CE expenses and total equipment acquisition costs. This article provides data to support the global failure rate (GFR) as a promising benchmark for measuring CE performance. Although GFR appears to work mostly for biomedical equipment, it is an outcome metric that not only measures repa…	Embase	Journal of Clinical Engineering	31	3	145-151	Wang, B.:/Eliason, R. W.:/Vanderzee, S. C.	2006
699	Not related	no	no	Heart-healthy. Staff commitment, use of technology, attention to detail help facilities land on Solucient's list of 100 top cardiac hospitals		PubMed	Mod Healthc	36	44	28, 30, 32-3	Greene, J.	2006
700	Hosp/dep/unit/clinic	no	no	Balancing the balanced scorecard for a New Zealand mental health service	Given the high prevalence of mental disorders, there is a need to evaluate mental health services to ensure they are efficient, effective, responsive and accessible. One method that is being used is the "balanced scorecard" which uses performance indicators in four quadrants to assess various dimensions of service provision. This case study describes the steps taken by a New Zealand mental health…	PubMed	Aust Health Rev	30	2	174-80	Coop, C. F.	2006
701	Not related	no	no	How is the research score card for hospital pharmacy?		Embase	Journal of Pharmacy Practice and Research	36	2	89-91	Nation, R. L.	2006
702	Hosp/dep/unit/clinic	no	no	Bringing human resources to the table: utilization of an HR balanced scorecard at Mayo Clinic	Rather than viewing HR as a critical driver of organizational strategy and outcomes, most health care organizations see HR as a drain on the organization's bottom line. Only by aligning HR with the organizational strategy will HR leaders truly get a seat at the leadership table. HR professionals can overcome impediments and gain a seat at the table by learning the language of business and the way…	PubMed	Health Care Manage Rev	31	1	64-72	Fottler, M. D.:/Erickson, E.:/Rivers, P. A.	2006
703	Not related	no	no	How to implement a new strategy without disrupting your organization	Throughout most of modern busi ness history, corporations have attempted to unlock value by matching their structures to their strategies: Centralization by function. Decentralization by product category or geographic region. Matrix organizations that attempt both at once. Virtual organizations. Networked organizations. Velcro organizations. But none of these approaches has worked very well. Rest…	PubMed	Harv Bus Rev	84	3	100-9, 150	Kaplan, R. S.:/Norton, D. P.	2006
704	Not related	no	no	How will we know patients are safer? An organization-wide approach to measuring and improving safety	OBJECTIVE: Our institution, like many, is struggling to develop measures that answer the question, How do we know we are safer? Our objectives are to present a framework to evaluate performance in patient safety and describe how we applied this model in intensive care units. DESIGN: We focus on measures of safety rather than broader measures of quality. The measures will allow health care organiz…	PubMed	Crit Care Med	34	7	1988-95	Pronovost, P.:/Holzmueller, C. G.:/Needham, D. M.:/Sexton, J. B.:/Miller, M.:/Berenholtz, S.:/Wu, A. W.:/Perl, T. M.:/Davis, R.:/Baker, D.:/Winner, L.:/Morlock, L.	2006
705	Not related	no	no	High-performance health care: How do we get there?	▶ What might historians conclude from today's state of health affairs in terms of both the health status of the U.S. population and the health care infrastructure? ▶ In July 2005, the Commonwealth Fund established a commission tasked with defining characteristics of a high-performance health system, setting realistic targets and related policies to achieve such a system, and issuing annual score-…	Embase	Nursing Economics	24	5	265-267	Wakefield, M. K.	2006
706	Not related	no	no	Improving comfort and communication in the ICU: a practical new tool for palliative care performance measurement and feedback	OBJECTIVE: To develop a practical set of measures for routine monitoring, performance feedback, and improvement in the quality of palliative care in the intensive care unit (ICU). DESIGN: Use of an interdisciplinary iterative process to create a prototype "bundle" of indicators within previously established domains of ICU palliative care quality; operationalization of indicators as specified meas…	PubMed	Qual Saf Health Care	15	4	264-71	Nelson, J. E.:/Mulkerin, C. M.:/Adams, L. L.:/Pronovost, P. J.	2006
707	Not related	no	no	Information access: will make or break consumer-driven health plans	Consumer-driven health plans offer employers potentially significant cost savings. Yet such potential cannot be realized without greater consumer access to price, quality and treatment information. This article describes why consumer-based strategies have taken hold and how consumer-driven plan design and financial incentives are of only limited value in controlling costs. After reviewing the imp…	PubMed	Benefits Q	22	2	28-31, 33-5	Kelley, B.:/Attridge, M.	2006
708	Hosp/dep/unit/clinic	no	no	Integration of quality assurance and management systems in domiciliary care units	Objectives: To determine the health management indicators established during the implantation a new domiciliary care unit using 2 defined management tools: the balanced scorecard (BSC) and the patient management process following the norms defined by ISO 9002. Method: During the creation of the new domiciliary care unit, the quality indicators defined by the ISO model and the strategic and manage…	Embase	Revista de Calidad Asistencial	21	1	39-45	Mazo, S.:/Emparán, C.	2006
709	Not related	no	no	Is your patient ready for transport? Developing an ICU patient transport decision scorecard	Transport of patients from the intensive care unit (ICU) to another area of the hospital can pose serious risks if the patient has not been assessed prior to transport. Recently, the Department of Critical Care Medicine, Calgary Health Region, experienced two adverse events during transport. A subgroup of the Department's Patient Safety and Adverse Events team developed an ICU patient transport d…	PubMed	Healthc Q	9 Spec No		80-6	Esmail, R.:/Banack, D.:/Cummings, C.:/Duffett-Martin, J.:/Rimmer, K.:/Shultz, J.:/Thurber, T.:/Hulme, T.	2006
710	Not related	no	no	Long-term conditions. Predicting the future	The predictive risk project aims to reduce hospital bed use associated with long-term conditions by targeting frequently admitted patients in the community. The project also uses an algorithm to identify patients at risk of future admissions, with evidence showing promising results to date. A different approach has been developed in Norfolk, where a coaching system aims to prevent admissions by e…	PubMed	Health Serv J	116	6030	24-6	Carlisle, D.	2006
711	Not related	no	no	Main issues and contributions of the evaluation of healthcare networks	Healthcare networks correspond to a form of horizontal and flexible organisation, which consists in dealing with complex problems of health and long-term care. Networks rest entirely on the mechanisms of coordination between the various actors of care, whose keystone is the medical information flow. The challenge of the health networks evaluation is to prove the added value of a network organizat…	Embase	Annales de Cardiologie et d'Angeiologie	55	1	43895	Antras-Ferry, J.:/Laprérie, A. L.:/Gravoueille, E.:/Guibert, H.:/Lacaze, G.:/Lambert, H.:/Mariaux, C.:/Hossler, V.:/Stora, O.:/Lombrail, P.:/Trochu, J. N.	2006
712	Not related	no	no	Nursing cost by DRG: nursing intensity weights	Although diagnosis-related group (DRG) reimbursement is used for Medicare and many other payors, nursing--the largest portion of hospital costs--is not specifically identified and quantified in deriving payments in any of the DRG reimbursement systems except that of New York State. In New York, nursing costs are allocated to each DRG in payment rate formulation by means of nursing intensity weigh…	PubMed	Policy Polit Nurs Pract	7	4	281-9	Knauf, R. A.:/Ballard, K.:/Mossman, P. N.:/Lichtig, L. K.	2006
713	Not related	no	no	Patient re-training in peritoneal dialysis: why and when it is needed	The aim of this multicenter, quantitative, observational study was to analyze compliance and re-training needs of patients on peritoneal dialysis (PD) through the assessment of patient knowledge (with a Patient Questionnaire; phase 1) and patient behavior (home visit with a Score Card; phase 2). A total of 353 patients from 11 Italian centers participated in the first phase and 191 patients from …	PubMed	Kidney Int Suppl		103	S127-32	Russo, R.:/Manili, L.:/Tiraboschi, G.:/Amar, K.:/De Luca, M.:/Alberghini, E.:/Ghiringhelli, P.:/De Vecchi, A.:/Porri, M. T.:/Marinangeli, G.:/Rocca, R.:/Paris, V.:/Ballerini, L.	2006
714	Not related	no	no	Patient-reported service quality on a medicine unit	PURPOSE: Service quality, defined as patients' self-reported experience of care, is used as a metric for evaluating quality. Most studies rely on retrospective consumer surveys rather then more intensive data collection methods, possibly underestimating the incidence of service quality incidents. SUBJECTS AND METHODS: The objective of the study was to characterize patient-reported service quality…	PubMed	Int J Qual Health Care	18	2	95-101	Weingart, S. N.:/Pagovich, O.:/Sands, D. Z.:/Li, J. M.:/Aronson, M. D.:/Davis, R. B.:/Phillips, R. S.:/Bates, D. W.	2006
715	Not related	no	no	Patient's perception towards the eye health care system in a tertiary eye care centre in Nepal	This study was performed to determine patient's perceptions towards eye health care systems in a tertiary eye care center in Nepal. Subjects were randomly selected from the outpatient department of Tilganga Eye Centre (TEC), a tertiary eye care center in Kathmandu, Nepal. The study was performed in April 2003 with 54 patients responding to several questions concerning their satisfaction of the ey…	PubMed	Nepal Med Coll J	8	2	115-7	Gurung, K.:/Baniya, B.:/Rai, N.:/Pokharel, N. R.:/Shrestha, M. K.:/Poudyal, G.:/Gurung, R.:/Ruit, S.	2006
716	Hosp/dep/unit/clinic	unsure	yes	Metrics help rural hospitals achieve world-class performance	This article describes the emerging trend of using metrics in rural hospitals to achieve world-class performance. This trend is a response to the fact that rural hospitals have small patient volumes yet must maintain a profit margin in order to fulfill their mission to the community. The conceptual idea for this article is based largely on Robert Kaplan and David Norton's Balanced Scorecard artic…	PubMed	J Healthc Qual	28	5	28-32, 55	Goodspeed, S. W.	2006
717	Hosp/dep/unit/clinic	unsure	Yes	Most Wired 2006: measuring value	As the Most Wired hospitals incorporate information technology into their strategic plans, they combine a"balanced scorecard"approach with classic business analytics to measure how well IT delivers on their goals. To find out which organizations made this year's 100 Most Wired list, as well as those named in other survey categories, go to the foldout section.	PubMed	Hosp Health Netw	80	7	32-47	Solovy, A.	2006
718	Not related	no	no	Performance-based budgeting in the public sector: an illustration from the VA health care system	This paper estimates frontier cost functions for US Department of Veterans Affairs (VA) hospitals in FY2000 that are consistent with economic theory and explicitly account for cost differences across patients' risk, level of access to care, quality of care, and hospital-specific characteristics. Results indicate that on average VA hospitals in FY2000 operate at efficiency levels of 94%, as compar…	PubMed	Health Econ	15	3	295-310	Yaisawarng, S.:/Burgess, J. F., Jr.	2006
719	Hosp/dep/unit/clinic	unsure	Yes	Population health improvement and rural hospital balanced scorecards	Now is the time for balanced scorecard –driven strategic planning to incorporatepopulation health measures. The growing expectation of health care purchasers, in rural and urban America alike, regarding health improvement and health care costs suggests that health care providers join with public health and other community leaders to “ look upstream ” for opportunities to prevent illness and reduc…	PubMed	J Rural Health	22	2	0	Size, T.:/Kindig, D.:/MacKinney, C.	2006
720	Not related	no	no	Practice-based clinical research and ethical decision making - Part I: Deciding whether to incorporate practice-based research into your clinical practice	Calls for increasing clinical research in routine care settings aim to improve the empirical and ethical foundations of evidence-based practice. In the treatment and prevention of stroke many troubling management questions remain uninvestigated by the clinical research enterprise. Many practicing physicians perceive available data as having limited applicability to their average patients. Recent …	Embase	Seminars in Neurology	26	1	131-139	Chen, D. T.:/Worrall, B. B.	2006
721	Not related	no	no	Predictors of patient satisfaction with hospital health care	BACKGROUND: We used a validated inpatient satisfaction questionnaire to evaluate the health care received by patients admitted to several hospitals. This questionnaire was factored into distinct domains, creating a score for each to assist in the analysis. We evaluated possible predictors of patient satisfaction in relation to socio-demographic variables, history of admission, and survey logistic…	PubMed	BMC Health Serv Res	6		102	Quintana, J. M.:/Gonzalez, N.:/Bilbao, A.:/Aizpuru, F.:/Escobar, A.:/Esteban, C.:/San-Sebastian, J. A.:/de-la-Sierra, E.:/Thompson, A.	2006
722	Not related	no	no	Quality assurance for interventional pain management procedures	BACKGROUND: Over the last decade various guidelines for quality assurance in pain medicine have been published for cancer pain, acute postoperative pain and other pain conditions. However, quality assurance for interventional pain management procedures has yet to be addressed. An interventional pain program should at least evaluate 1) efficacy of pain relief; 2) complication rate; and 3) patient …	Cochrane	Pain physician	9	2	107-114	Zhou, Y.:/Furgang, F. A.:/Zhang, Y.	2006
723	Hosp/dep/unit/clinic	unsure	Yes	Pennsylvania Critical Access Hospital Consortium: a strategy-focused performance improvement network	The Pennsylvania Critical Access Hospital Consortium (PACAHC) has had success with an ambitious plan to bring together 12 small rural hospitals to support performance improvement initiatives. PACAHC differs from most other rural health networks or state Rural Hospital Flexibility (Flex) Programs because of its multiyear process to implement Balanced Scorecards at every member hospital and its inn…	PubMed	J Healthc Qual	28	5	43996	Baronner, L.:/Wolf, G.	2006
724	medical/health college	no	no	Evidence-based medical education - Quo vadis?	The evidence base for most educational initiatives, at least until very recently, is largely composed of low-level evidence. Four major barriers underlie this historical observation, namely: (1) perceived ethical and acceptability problems arising from the unequal treatment of learners in experimental designs; (2) limited choice of outcome measures and validated instruments; (3) time and resource…	Embase	Journal of Evaluation in Clinical Practice	12	3	353-364	Leung, G. M.:/Johnston, J. M.	2006
725	Not related	no	no	Quality management in the delivery of pediatric anesthesia care	Health care is plagued today by a serious quality gap between the care people should receive and the care they do receive. The existing model of healthcare delivery is complicated and contains many layers of processes that patients and families find bewildering. Society's perception that healthcare processes are overly complex, expensive, waste resources, and result in delays, is echoed in a 1996…	Embase	International Anesthesiology Clinics	44	1	119-139	Varughese, A. M.:/Morillo-Delerme, J.:/Kurth, C. D.	2006
726	Not related	no	no	Quality of health care: patient satisfaction in a university hospital	OBJECTIVE: To evaluate patient characteristics and satisfaction in an outpatient service at a university hospital, aiming at obtaining subsidies for standardization of a quality assessment program. METHOD: Patient-representative sample was selected. It consisted of users of the Ophthalmology Outpatient Service at the Hospital das Clinicas, Universidade Estadual de Campinas (UNICAMP). A structured…	PubMed	Arq Bras Oftalmol	69	5	731-6	de Oliveira, D. F.:/Arieta, C. E.:/Temporini, E. R.:/Kara-Jose, N.	2006
727	Not related	no	no	Ripe for change: study. Commonwealth Fund develops healthcare 'scorecard'		PubMed	Mod Healthc	36	31	10	Romano, M.	2006
728	Not related	no	no	Scorecards		PubMed	Radiol Manage	28	6	59-61	Yoder, E.	2006
729	Not related	no	no	Steps toward an automated scorecard system	An automated scorecard, a visual representation of process metrics, can help healthcare financial managers immediately identify trends against targets. Collaboration among all areas of the organization is essential in establishing a successful scorecard system. Essential considerations for implementing an automated scorecard system are: Clear metrics. Ownership and accountability for all metrics.…	PubMed	Healthc Financ Manage	60	2	84-8, 90	Johnson, M.	2006
730	Not related	no	no	Survey of the use of quality indicators in academic radiology departments	OBJECTIVE: Our purpose was to determine whether quality in academic radiology departments in the United States is systematically measured through indicators and evaluated by preset standards. MATERIALS AND METHODS: We performed a cross-sectional study using a validated survey sent to Society of Chairmen of Academic Radiology Departments (SCARD) members and studied type, frequency of monitoring, a…	PubMed	AJR Am J Roentgenol	187	5	W451-5	Ondategui-Parra, S.:/Erturk, S. M.:/Ros, P. R.	2006
731	general health sector	unsure	Yes	Summarizing health inequalities in a Balanced Scorecard. Methodological considerations	The association between social determinants and health inequalities is well recognized. What are now needed are tools to assist in disseminating such information. This article describes how the Balanced Scorecard may be used for summarizing data on health inequalities. The process begins by selecting appropriate social groups and indicators, and is followed by the measurement of differences acros…	PubMed	Can J Public Health	97	5	350-2	Auger, N.:/Raynault, M. F.	2006
732	Not related	no	no	The balanced scorecard: Three sanitary agencies comparated		Embase	IJCI - International Journal of Clinical Investigation	14	2020-03-04	63-74	Liguori, G.:/Messina, V.:/Bertozzi, D.	2006
733	Not related	no	no	The grade is: 66 out of 100. Commonwealth gives U.S. healthcare a sickly ranking, but some say it's time to offer solutions, not point out problems	When the Commonwealth Fund issued its first scorecard on the U.S. healthcare system, the news wasn't so great. But the project's authors said the score of 66 points out of 100 shouldn't be interpreted as a failing grade, but a sign the nation can do much better. The U.S. spends 16% of its GDP on healthcare, said Karen Davis, president of the Commonwealth Fund. "We are not getting good value for t…	PubMed	Mod Healthc	36	38	6-7, 1	Evans, M.	2006
734	Not related	no	no	The Hospital Overall Flow Scorecard: an innovative tool in patient flow		PubMed	Jt Comm J Qual Patient Saf	32	12	703-7	Werner, A.:/Signorelli, P.	2006
735	Not related	no	no	The Magnet Recognition Program: transforming healthcare through excellence in nursing services		PubMed	J Nurs Care Qual	21	2	119-20	Morgan, S. H.:/Lahman, E.:/Hagstrom, C.	2006
736	Not related	no	no	The next big leap. Hospital ranking, P4P effort up the ante in bid to spur quality of care		PubMed	Mod Healthc	36	41	23	Delbanco, S.	2006
737	Not related	no	no	The quality of health care and patient satisfaction: an exploratory investigation of the 5Qs model at some Egyptian and Jordanian medical clinics	PURPOSE: To examine the major factors affecting patients' perception of cumulative satisfaction and to address the question whether patients in Egypt and Jordan evaluate quality of health care similarly or differently. DESIGN/METHODOLOGY/APPROACH: A conceptual model including behavioural dimensions of patient-physician relationships and patient satisfaction has been developed. As the empirical re…	PubMed	Int J Health Care Qual Assur Inc Leadersh Health Serv	19	1	60-92	Zineldin, M.	2006
738	Not related	no	no	The return of the biotech scorecard		PubMed	Nat Biotechnol	24	7	768	Jacobs, T.	2006
739	Not related	no	no	The role of academic medicine in improving health care quality	Academic medicine, often entrenched in biomedical and clinical research, has largely ignored the development and application of quality metrics to ensure the delivery of high-quality health care. Nevertheless, academic medicine has substantial opportunities to lead the charge in building a quality infrastructure with the goal of delivering high-quality and cost-efficient health care to all Americ…	PubMed	Acad Med	81	9	802-6	Brindis, R. G.:/Spertus, J.	2006
740	Not related	no	no	The scorecard on development: 25 years of diminished progress	This article looks at the available data on economic growth and various social indicators-including health outcomes and education-and compares the past 25 years (1980-2005 or latest available year) with the prior two decades (1960-1980). The past 25 years have seen a sharp slowdown in the rate of economic growth for the vast majority of low- and middle-income countries. For the health indicators,…	PubMed	Int J Health Serv	36	2	211-34	Weisbrot, M.:/Baker, D.:/Rosnick, D.	2006
741	Not related	no	no	Total joint replacement surgery in a rural centre	OBJECTIVE: To demonstrate that total joint replacement surgery can be safely and effectively performed in rural hospitals with acceptable outcomes. DESIGN: Case series. SETTING: A rural district hospital. PARTICIPANTS: PARTICIPANTS were 64 patients, 30 men and 34 women, who underwent total knee replacements (TKR); and 63 patients, 41 men and 22 women, who had total hip replacements (THR). MAIN OU…	PubMed	Aust J Rural Health	14	6	253-7	Stewart, G. D.:/Stewart, P. C.:/Nott, M. L.:/Long, G.	2006
742	Not related	no	no	U.S. health care system rates 66 out of 100 on scorecard assessing efficiency, quality, outcomes, equity, access		PubMed	Hosp Health Netw	80	10	89-90		2006
743	Not related	no	no	U.S. health system performance: a national scorecard	This paper presents the findings of a new scorecard designed to assess and monitor multiple domains of U.S. health system performance. The scorecard uses national and international data to identify performance benchmarks and calculates simple ratio scores comparing U.S averages to benchmarks. Average ratio scores range from 51 to 71 across domains of health outcomes, quality, access, equity, and …	PubMed	Health Aff (Millwood)	25	6	w457-75	Schoen, C.:/Davis, K.:/How, S. K.:/Schoenbaum, S. C.	2006
744	Not related	no	no	Unscheduled returns to the emergency department: an outcome of medical errors?	BACKGROUND: The causes of unscheduled returns to the emergency department (ED) within 72 hours of discharge are unclear. A study was undertaken to identify factors associated with this quality care indicator. METHODS: 250 cases and 250 controls from the ED were prospectively studied. Outcomes measured were unscheduled returns, post-ED destination, and patient dissatisfaction. Possible medical err…	PubMed	Qual Saf Health Care	15	2	102-8	Nunez, S.:/Hexdall, A.:/Aguirre-Jaime, A.	2006
745	Hosp/dep/unit/clinic	yes	yes	Using path analysis to examine causal relationships among balanced scorecard performance indicators for general hospitals: the case of a public hospital system in Taiwan	Examining whether the causal relationships among the performance indicators of the balanced scorecard (BSC) framework exist in hospitals is the aim of this article. Data were collected from all twenty-one general hospitals in a public hospital system and their supervising agency for the 3-year period, 2000-2002. The results of the path analyses identified significant causal relationships among fo…	PubMed	Health Care Manage Rev	31	4	280-8	Yang, M. C.:/Tung, Y. C.	2006
746	Not related	no	no	Using public reports of patient satisfaction for hospital quality improvement	OBJECTIVE: To explore the impact of statewide public reporting of hospital patient satisfaction on hospital quality improvement (QI), using Rhode Island (RI) as a case example. DATA SOURCE: Primary data collected through semi-structured interviews between September 2002 and January 2003. STUDY DESIGN: The design is a retrospective study of hospital executives at all 11 general and two specialty h…	PubMed	Health Serv Res	41	3 Pt 1	663-82	Barr, J. K.:/Giannotti, T. E.:/Sofaer, S.:/Duquette, C. E.:/Waters, W. J.:/Petrillo, M. K.	2006
747	Hosp/dep/unit/clinic	no	no	Using the balanced scorecard to measure Chinese and Japanese hospital performance	PURPOSE: The objective of the paper is to confirm the feasibility and value of using the balanced scorecard (BSC) to measure performance in two hospitals in different countries. DESIGN/METHODOLOGY/APPROACH: One hospital from China and another from Japan were chosen and key indicators were selected according to the BSC framework. A comparative hospital performance measurement model was set up usin…	PubMed	Int J Health Care Qual Assur Inc Leadersh Health Serv	19	2020-04-05	339-50	Chen, X. Y.:/Yamauchi, K.:/Kato, K.:/Nishimura, A.:/Ito, K.	2006
748	Not related	no	no	Varying pharmacy benefits with clinical status: the case of cholesterol-lowering therapy	OBJECTIVE: To determine whether a pharmacy benefit that varies copayments for cholesterol-lowering (CL) therapy according to expected therapeutic benefit would improve compliance and reduce use of other services. METHODS: Using claims data from 88 health plans, we studied 62 274 patients aged 20 years and older who initiated CL therapy between 1997 and 2001. We examined the association between co…	PubMed	Am J Manag Care	12	1	21-8	Goldman, D. P.:/Joyce, G. F.:/Karaca-Mandic, P.	2006
749	Hosp/dep/unit/clinic	unsure	Yes	What makes our hospitals different: the nursing role in a specialty hospital	MedCath, Inc. is the largest provider of cardiovascular services in the United States; therefore, tremendous opportunities present themselves to us in regard to improving and redesigning care for this patient population. With that in mind, we actively address the nursing model of care specifically for a specialty hospital. This article illustrates why we believe our nursing delivery model is diff…	PubMed	Am Heart Hosp J	4	2	113-9	Guinane, C. S.:/McCanless, J.:/Giles, D.	2006
750	Not related	no	no	What's the return? Assessing the effect of "pay-for-performance" initiatives on the quality of care delivery	This article evaluates the impact of the Centers for Medicare & Medicaid Services/Premier pay-for-performance demonstration project on performance improvement in three clinical areas in a multihospital health care system. The study compares a group of hospitals participating in this project against a control group of similar hospitals that did not participate. Although the incentives are extremel…	PubMed	Med Care Res Rev	63	1 Suppl	29s-48s	Grossbart, S. R.	2006
751	Not related	no	no			PubMed	Med Health	60	35	1, 6		2006
752	Not related	no	no	[External control in medicine. Sense or nonsense]		PubMed	Internist (Berl)	48 Suppl 1		S26-34	Weber, M.:/Zierenberg, O.	2007
753	Not related	no	no	[Frequency and costs of additional hospitalisations in the year after inpatient or day hospital detoxification treatment]	OBJECTIVE: We examined if the presumed reduction in costs of day hospital detoxification compared to inpatient treatment is neutralised by more frequent additional inpatient treatment episodes during a 1-year follow-up. METHOD: Randomised clinical trial with 1-year follow-ups. Calculation of costs for additional treatments is based on data from health insurances. RESULTS: Compared to inpatient tr…	Cochrane	Psychiatrische Praxis	34	1	15-19	Weithmann, G.:/Hoffmann, M.	2007
754	Not related	no	no	[Predictors of health-care utilization of patients with Crohn's disease: results of a prospective randomized multicenter trial]	PURPOSE: The objective of the study was to identify predictors of health-care utilization in Crohn's disease. PATIENTS AND METHODS: Therefore, data of 499 patients was collected over a 2-year period. A sample of 87 patients was taken and analyzed. Health-care utilization was measured as work disability days and hospital bed days. Sociodemographic, mental as well as somatic variables were used as …	Cochrane	Medizinische Klinik (Munich, Germany : 1983)	102	11	881-887	Burgdorf, F.:/Schreyögg, J.:/Keller, W.:/von Wietersheim, J.:/Deter, H. C.:/German Study Group on Psychosocial Intervention in Crohn's, Disease	2007
755	Not related	no	no	[Predictors of the level of patient satisfaction in a university hospital]	BACKGROUND: Client satisfaction is an important indicator of the quality of services, and health care is not an exemption. AIM: To explore and establish the predictors that exert the greater influence on the level of satisfaction with the service offered in a University Hospital. MATERIAL AND METHOD: The source of the study is a data base, obtained from a survery made to 355 patients of the Hospi…	PubMed	Rev Med Chil	135	6	696-701	Castillo, L.:/Dougnac, A.:/Vicente, I.:/Munoz, V.:/Rojas, V.	2007
756	Not related	no	no	[Quality of care in diabetic patients receiving pharmacologic treatment]	Diabetes mellitus is a chronic disease with an increasing prevalence. Appropriate treatment of the disease and prevention of chronic complications reduce morbidity and mortality in a cost-effective manner. These actions should be measured through the use of validated indicators for quality of care. The goal of this study was to assess the quality of care in diabetic patients under pharmacologic t…	PubMed	Medicina (B Aires)	67	5	417-22	Lombrana, M. A.:/Capetta, M. E.:/Ugarte, A.:/Correa, V.:/Giganti, J.:/Saubidet, C. L.:/Stryjewski, M. E.	2007
757	Not related	no	no	[The objective assessment of the quality of hospital care: dream or reality?]	One of the hottest topics of the international journals is the question: what is the effect of the public indicator-based quality assessment on the quality of care and on the decision of stakeholders, and which criteria should be applied for development of public quality assessment system. According to the international literature the paper discusses 6 topics: (1) the ability of indicators to dis…	PubMed	Orv Hetil	148	43	2033-41	Belicza, E.:/Takacs, E.	2007
758	Not related	no	no	2006 ENA national scorecard on state highway laws: a road map for advocacy		PubMed	J Emerg Nurs	33	2	147-51	Ream, K. A.	2007
759	Not related	no	no	2006 ENA National Scorecard on State Highway Laws: a road map for injury prevention		PubMed	J Emerg Nurs	33	3	265-70	St Mars, T.	2007
760	Not related	no	no	A comparative performance scorecard for federally funded community health centers in North Carolina	To make informed management decisions, healthcare executives must have timely and useful information about the performance of their organizations. A review of the methods used by the Health Resources and Services Administration's Bureau of Primary Health Care to evaluate the performance of community health centers (CHCs) revealed a lack of such information. This information gap motivated the deve…	PubMed	J Healthc Manag	52	1	20-31; discussion 32-3	Radford, A.:/Pink, G.:/Ricketts, T.	2007
761	Not related	no	no	A comparison of the perceptions and beliefs of workers and owners with regard to workplace safety in small metal fabrication businesses	BACKGROUND: Problems of improving safety in small business establishments may include a lack of resources, limited unionization, and an informal management structure. METHODS: We evaluated worker and manager perceptions of worksite health and safety using Social Cognitive Theory. We used a business safety scorecard to audit the safety conditions, policies and programs, and work practices. Compari…	PubMed	Am J Ind Med	50	12	999-1009	Parker, D.:/Brosseau, L.:/Samant, Y.:/Pan, W.:/Xi, M.:/Haugan, D.	2007
762	Not related	no	no	A comprehensive audit of nursing record keeping practice	Good quality record keeping is essential to safe and effective patient care. To ensure that high standards of record keeping are maintained, regular clinical audit should be undertaken. This article describes an audit and re-audit of nursing record keeping at Sheffield Teaching Hospital NHS Foundation Trust. The article demonstrates improving audit data in 2005 and 2006 and describes how audit an…	PubMed	Br J Nurs	16	21	1324-7	Griffiths, P.:/Debbage, S.:/Smith, A.	2007
763	Not related	no	no	A critical review of financial measures as reported in the Ontario hospital balanced scorecard	For Ontario hospitals in Canada, the Financial Performance and Condition measures in the Ontario hospital balanced scorecard are especially of interest since in the foreseeable future, they may be linked to provincial government funding decisions. However, we find that these measures lack valuable information on key attributes that affect organizational performance. We suggest changes that focus …	PubMed	J Health Care Finance	34	2	48-56	Parkinson, J.:/Tsasis, P.:/Porporato, M.	2007
764	Not related	no	no	A framework for health care organizations to develop and evaluate a safety scorecard		PubMed	Jama	298	17	2063-5	Pronovost, P. J.:/Berenholtz, S. M.:/Needham, D. M.	2007
765	Hosp/dep/unit/clinic	unsure	Yes	Balanced scorecard: A management tool for psychiatric hospitals	Objective: The Balanced Scorecard (BSC) method represents a wide-spread and very successful management tool for organizational development within strategic management. BSC aims at clarifying and communicating an organization's vision and strategy into action. The purpose of this project was to create score-cards adjusted specifically to the needs of a psychiatric hospital. Methods: For data acqui…	Embase	Psychiatrische Praxis, Supplement	34	1	S157-S159	Schreiber, W.	2007
766	Not related	no	no	Academic medicine or private practice: You can't tell the players without a scorecard		PubMed	J Vasc Surg	46	2	387-90	Brown, O. W.	2007
767	Not related	no	no	Accounting for quality in the measurement of hospital performance: evidence from Costa Rica	This paper provides insights into how Costa Rican public hospitals responded to the pressure for increased efficiency and quality introduced by the reforms carried out over the period 1997-2001. To that purpose we compute a generalized output distance function by means of non-parametric mathematical programming to construct a productivity index, which accounts for productivity changes while contr…	PubMed	Health Econ	16	7	667-85	Arocena, P.:/Garcia-Prado, A.	2007
768	Not related	no	no	An evaluation of venous thromboembolic risk in acutely ill medical patients immobilized at home: the AT-HOME Study	Many risk factors for venous thromboembolism (VTE) in hospitalized medical patients are also present in medical outpatients. VTE prevention represents an important challenge for physicians treating patients at home. The AT-HOME study was a prospective cross-sectional observational study designed to assess awareness of the risk of VTE in immobilized acutely ill medical outpatients among German phy…	PubMed	Clin Appl Thromb Hemost	13	1	44025	Haas, S. K.:/Hach-Wunderle, V.:/Mader, F. H.:/Ruster, K.:/Paar, W. D.	2007
769	Not related	no	no	Anesthesia staffing and anesthetic complications during cesarean delivery: a retrospective analysis	BACKGROUND: Obstetrical anesthesia services may be provided by Certified Registered Nurse Anesthetists (CRNAs), anesthesiologists, or a combination of the two providers. Research is needed to assist hospitals and anesthesia groups in making cost-effective staffing choices. OBJECTIVES: To identify differences in the rates of anesthetic complications in hospitals whose obstetrical anesthesia is pro…	PubMed	Nurs Res	56	1	44091	Simonson, D. C.:/Ahern, M. M.:/Hendryx, M. S.	2007
770	Not related	no	no	Award winner involves entire staff in quality improvement initiatives	Have non-clinical departments identify activities that can contribute to improved outcomes. Create standing interdisciplinary teams to continually monitor best practices. Engender transparency and excellence with individualized scorecards for your staff and leaders.	PubMed	Healthcare Benchmarks Qual Improv	14	10	109-12		2007
771	Not related	no	no	Balanced scorecard application in the health care industry: a case study	Balanced scorecards became a popular strategic performance measurement and management tool in the 1990s by Robert Kaplan and David Norton. Mainline companies accepted balanced scorecards quickly, but health care organizations were slow to adopt them for use. A number of problems face the health care industry, including cost structure, payor limitations and constraints, and performance and quality…	PubMed	J Health Care Finance	34	1	72-99	Kocakulah, M. C.:/Austill, A. D.	2007
772	unsure	unsure	Yes	Balanced scorecards for performance management	Nurse administrators who manage nursing case management programs are challenged to demonstrate the improved quality of patient care and financial outcomes to their organization that result from such programs. This article introduces the balanced scorecard and discusses its benefits and practical concerns for adopting the scorecard. The balanced scorecard is a useful performance management tool us…	PubMed	J Nurs Adm	37	1	14-20	Park, E. J.:/Huber, D. L.	2007
773	Not related	no	no	Benchmarking in nursing care by the RAFAELA patient classification system - a possibility for nurse managers	AIM: The aim of the study was to explore the possibilities of benchmarking with the RAFAELA system. In this study, comparisons are made between: (1) costs for one nursing care intensity point; (2) the nursing care intensity per nurse; (3) the relationship between nursing care intensity per nurse and (4) the optimal nursing care intensity. BACKGROUND: During the period from 1994 to 2000 a new syst…	PubMed	J Nurs Manag	15	7	683-92	Fagerstrom, L.:/Rauhala, A.	2007
774	Not related	no	no	Budgeting nursing workload for required minimum data set assessments	AIM: The purpose of this study was to evaluate the reliability and validity of an instrument used to measure nursing workload of federally mandated assessments. Specifically, the instrument measures the nursing workload of the resident assessment instrument the mandated assessment tool used in nursing facilities. BACKGROUND: It is imperative that nursing managers and nurse executives in health ca…	Cochrane	Journal of nursing management	15	4	442-448	Adams-Wendling, L.:/DeDonder, J.:/Tidwell, S.:/Pimple, C.:/Schmiot, L.:/Okeson, D.	2007
775	Not related	no	no	Calibratig the SCORE cardiovascular risk chart for use in Spain	Introduction and objectives. The Third Joint European Task Force on cardiovascular prevention recommended the SCORE function for predicting 10-year cardiovascular mortality should be used to guide decision-making on clinical interventions. The objective of the present study was to calibrate the function for use in Spain. Methods. A model was developed to apply the hazard ratios for cardiovascular…	Embase	Revista Espanola de Cardiologia	60	5	476-485	Sans, S.:/Fitzgerald, A. P.:/Royo, D.:/Conroy, R.:/Graham, I.	2007
776	Not related	no	no	Connecting funds with quality outcomes in health care: a blueprint for a Clinical Practice Improvement Payment	There are significant geographic variations in the quality of health care, often with substantial gaps between what is known to be achievable and what is actually achieved in practice. This is a global problem that has persisted for many years despite a variety of conventional quality improvement initiatives. Attention has therefore recently turned to realignment of funding with specified levels …	PubMed	Aust Health Rev	31 Suppl 1		S54-8	Ward, M.:/Daniels, S. A.:/Walker, G. J.:/Duckett, S.	2007
777	Not related	no	no	Cost-effectiveness of a nurse-led case management intervention in general medical outpatients compared with usual care: an economic evaluation alongside a randomized controlled trial	OBJECTIVE: The objective of this study was to evaluate the cost-effectiveness of a nurse-led, home-based, case-management intervention (NHI) after hospital discharge in addition to usual care. METHODS: Economic evaluation alongside a randomized controlled trial after being discharged home with 24 weeks of follow-up. Patients discharged to their home from a general hospital were randomly assigned …	Cochrane	Journal of psychosomatic research	62	3	363-370	Latour, C. H.:/Bosmans, J. E.:/van Tulder, M. W.:/de Vos, R.:/Huyse, F. J.:/de Jonge, P.:/van Gemert, L. A.:/Stalman, W. A.	2007
778	Not related	no	no	Data briefing. Steady progress for acute productivity		PubMed	Health Serv J	117	6055	19	Jennings, M.	2007
779	Hosp/dep/unit/clinic	no	no	[The Balanced Scorecard as a management tool in a public health organization]	OBJECTIVE: The Balanced Scorecard is a tool for strategic planning in business. We present our experience after introducing this instrument in a public health agency to align daily management practice with strategic objectives. METHODS: Our management team required deep discussions with external support to clarify the concepts behind the Balanced Scorecard, adapt them to a public organization in …	PubMed	Gac Sanit	21	1	60-5	Villalbi, J. R.:/Casas, C.:/Borrell, C.:/Duran, J.:/Artazcoz, L.:/Camprubi, E.:/Rodriguez-Montuquin, P.:/Armengol, J. M.	2007
780	Not related	no	no	Comparing health system performance assessment and management approaches in the Netherlands and Ontario, Canada	BACKGROUND: Given the proliferation and the growing complexity of performance measurement initiatives in many health systems, the Netherlands and Ontario, Canada expressed interests in cross-national comparisons in an effort to promote knowledge transfer and best practise. To support this cross-national learning, a study was undertaken to compare health system performance approaches in The Nether…	PubMed	BMC Health Serv Res	7		25	Tawfik-Shukor, A. R.:/Klazinga, N. S.:/Arah, O. A.	2007
781	Not related	no	no	Comparison of two Dutch follow-up care models for spinal cord-injured, patients and their impact on health problems, re-admissions and quality of care	Objective: To evaluate whether transmural care for people with spinal cord injury living in the community has more impact on health outcomes than traditional follow-up care within the Netherlands. Design: Quasi-experiment with 12 months of follow-up. Setting: Eight Dutch rehabilitation centres. Subjects: Thirty-one patients who received transmural care in two 'experimental' rehabilitation centres…	Cochrane	Clinical rehabilitation	21	11	997-1006	Bloemen-Vrencken, J. H. A.:/de Witte, L. P.:/Post, M. W. M.:/Pons, C.:/van Asbeck, F. W. A.:/van der Woude, L. H. V.:/van den Heuvel, W. J. A.	2007
782	general health sector	no	no	Competing values in healthcare: balancing the (un)balanced scorecard	Facing a complex environment driven by two decades of dramatic change, healthcare organizations are adopting new strategic frameworks such as the Balanced Scorecard (BSC) to evaluate performance (Kaplan and Norton 1992). The BSC was not originally developed as a performance management tool, however. Rather, it was designed as a tool to communicate strategy and, as such, provides little guidance w…	PubMed	J Healthc Manag	52	5	309-23; discussion 323-4	Wicks, A. M.:/St Clair, L.	2007
783	Hosp/dep/unit/clinic	unsure	Yes	A balanced scorecard for health services in Afghanistan	The Ministry of Public Health (MOPH) in Afghanistan has developed a balanced scorecard (BSC) to regularly monitor the progress of its strategy to deliver a basic package of health services. Although frequently used in other health-care settings, this represents the first time that the BSC has been employed in a developing country. The BSC was designed via a collaborative process focusing on trans…	PubMed	Bull World Health Organ	85	2	146-51	Peters, D. H.:/Noor, A. A.:/Singh, L. P.:/Kakar, F. K.:/Hansen, P. M.:/Burnham, G.	2007
784	Not related	no	no	Conflicting measures of hospital quality: ratings from "Hospital Compare" versus "Best Hospitals"	BACKGROUND: In April 2005 the Centers for Medicare and Medicaid Services launched "Hospital Compare," the first government-sponsored hospital quality scorecard. We compared the ranking of U.S. News and World Report's "Best Hospitals" with Hospital Compare performance ratings. METHODS: We examined Hospital Compare scores for core measures related to care for acute myocardial infarction (AMI), cong…	PubMed	J Hosp Med	2	3	128-34	Halasyamani, L. K.:/Davis, M. M.	2007
785	Not related	no	no	CARRISMA: A new tool to improve risk stratification and guidance of patients in cardiovascular risk management in primary prevention	AIMS: Risk stratification is important for decisions about the intensity of treatment in primary prevention. Risk factors and lifestyle factors are responsible for over 80% of cardiovascular morbidity and mortality. However, body mass index (BMI), physical activity and smoking (cigarettes/day) are not or not quantitatively represented in the risk stratification system. METHODS AND RESULTS: CARdio…	Embase	European Journal of Cardiovascular Prevention and Rehabilitation	14	1	141-148	Gohlke, H.:/Winter, M.:/Karoff, M.:/Held, K.	2007
786	Not related	no	no	Data warehouse approach to nursing management	Aim: This article describes a data warehouse approach when designing an information system to meet nursing management needs in acute hospital setting. Background: The rapidly changing health care environment has created new challenges for nursing leaders and requires appropriate, accurate and timely data for decision-making. Method: Key aspects of current information needs were identified by a nu…	Embase	Journal of Nursing Management	15	2	155-161	Junttila, K.:/Meretoja, R.:/Seppälä, A.:/Tolppanen, E. M.:/Ala-Nikkola, T.:/Silvennoinen, L.	2007
787	medical project/program/disease	no	no	Early interventions and lessons from Harvard Business Review	AIM: To describe the establishment and development of an Early Psychosis Intervention Programme in Singapore that is based on a business model and with concepts drawn from the corporate world. METHODS: The author who directed this programme describes the circumstances that led to this initiative, the ideas borrowed and adapted from the corporate world, and the lessons learnt in setting up this in…	PubMed	Early Interv Psychiatry	1	4	346-50	Chong, S. A.	2007
788	Not related	no	no	Development of service quality scale for surgical hospitalization	BACKGROUND/PURPOSE: Findings from literature showed inconsistent results for applying service quality scale in hospitals. Moreover, hospitalization services are provided by diversified departments and a scale designed to measure the overall hospitalization quality is difficult and capturing special characteristics of different departments is also not an easy task. This study attempted to develop …	PubMed	J Formos Med Assoc	106	6	475-84	Teng, C. I.:/Ing, C. K.:/Chang, H. Y.:/Chung, K. P.	2007
789	Not related	no	no	Diversity is at the core of who we are	In an effort to become a more fully diverse organization, St. Louis-based SSM Health Care (SSMHC) implemented a plan called "Strategic Goals for Diversity for 1998 to 2004." The plan called for Increasing diversity among SSMHC employees. Improving support to, and alliances with, organizations that pursue fairness and equality for all people. Establishing a work environment that rewards and recogn…	PubMed	Health Prog	88	1	35-9, 69	Tisdel, Y.	2007
790	Not related	no	no	Does money really matter? The effects of fiscal margin on quality of care in military treatment facilities	This study was prompted by an escalating interest in the quality of healthcare provided within the United States. The authors hypothesized that one determinant of quality is the adequacy of financial resources available to the healthcare organization. The authors addressed their question by using data from two Defense Department sources: the 2003 Health Care Survey of Defense Department Beneficia…	PubMed	Hosp Top	85	3	43876	Beauvais, B.:/Wells, R.:/Vasey, J.:/DelliFraine, J. L.	2007
791	Not related	no	no	Does the patient's payer matter in hospital patient safety?: a study of urban hospitals	BACKGROUND: Previous studies have documented that hospitals decrease costs in response to reimbursement cutbacks. However, research concerning how this may affect quality of care has produced mixed results. Until recently, the ability to study changes in patient safety and payment has been limited. OBJECTIVE: The objective of the study was to determine whether changes in 4 hospital patient safety…	PubMed	Med Care	45	2	131-8	Clement, J. P.:/Lindrooth, R. C.:/Chukmaitov, A. S.:/Chen, H. F.	2007
792	Not related	no	no	Educating to improve patient care: integrating quality improvement into a medical school curriculum	A curriculum focused on disease and the management of disease is no longer adequate for training physicians who are expected to practice in an environment where medical errors, system shortcomings, and physician and practice scorecards are the norm. This article describes a longitudinal curriculum on quality improvement that was integrated into the existing curriculum at Mayo Medical School, from…	PubMed	Am J Med Qual	22	2	112-6	Varkey, P.	2007
793	Not related	no	no	Effect of critical access hospital conversion on patient safety	BACKGROUND: The Medicare Rural Hospital Flexibility Program of the 1997 Balanced Budget Act allowed hospitals meeting certain criteria to convert to critical access hospitals (CAH) and changed their Medicare reimbursement mechanism from prospective payment system (PPS) to cost-based. OBJECTIVE: To examine the impact of CAH conversion on hospital patient safety. DATA SOURCE: Secondary data on hosp…	PubMed	Health Serv Res	42	6 Pt 1	2089-108; discussion 2294-323	Li, P.:/Schneider, J. E.:/Ward, M. M.	2007
794	Not related	no	no	Efficacy and safety of a soy isoflavone extract in postmenopausal women: a randomized, double-blind, and placebo-controlled study	OBJECTIVE: To investigate the efficacy of soy isoflavone on climacteric symptoms in postmenopausal women. DESIGN: In this double-blind, randomized, placebo-controlled study, a total of 80 women (mean age = 55.1 years), who reported 5 or more hot flush episodes per day, were randomized to receive either 250 mg of standardized soy extract (Glycine max AT) a total of 100mg/day of isoflavone (n = 40)…	Cochrane	Maturitas	58	3	249-258	Nahas, E. A.:/Nahas-Neto, J.:/Orsatti, F. L.:/Carvalho, E. P.:/Oliveira, M. L.:/Dias, R.	2007
795	Not related	no	no	Emergency department operational changes in response to pay-for-performance and antibiotic timing in pneumonia	BACKGROUND: The percentage of adult patients admitted with pneumonia who receive antibiotics within four hours of hospital arrival is publicly reported as a quality and pay-for-performance measure by the Department of Health and Human Services and is called PN-5b. OBJECTIVES: To determine attitudes among physician leaders at emergency medicine training programs toward using PN-5b as a quality mea…	PubMed	Acad Emerg Med	14	6	545-8	Pines, J. M.:/Hollander, J. E.:/Lee, H.:/Everett, W. W.:/Uscher-Pines, L.:/Metlay, J. P.	2007
796	Hosp/dep/unit/clinic	unsure	Yes	Balancing act. Using the clinic scorecard to improve practice performance	The balanced scorecard is a strategic management system that impels managers to focus on the performance metrics that drive success. It measures the business process and links a management method for process improvement to strategic goals. A medical practice can use a balanced scorecard to improve operational performance and quality or service, which generates higher levels of patient satisfactio…	PubMed	MGMA Connex	7	2	34-9, 1	Scanlan, A.	2007
797	Not related	no	no	European Surveillance of Antimicrobial Consumption (ESAC): quality indicators for outpatient antibiotic use in Europe	BACKGROUND AND OBJECTIVE: Indicators to measure the quality of healthcare are increasingly used by healthcare professionals and policy makers. In the context of increasing antimicrobial resistance, this study aimed to develop valid drug-specific quality indicators for outpatient antibiotic use in Europe, derived from European Surveillance of Antimicrobial Consumption (ESAC) data. METHODS: 27 expe…	PubMed	Qual Saf Health Care	16	6	440-5	Coenen, S.:/Ferech, M.:/Haaijer-Ruskamp, F. M.:/Butler, C. C.:/Vander Stichele, R. H.:/Verheij, T. J.:/Monnet, D. L.:/Little, P.:/Goossens, H.	2007
798	Not related	no	no	Evaluating the Effect of Candesartan vs Placebo in Prevention of Trastuzumab-associated Cardiotoxicity	Prospective, randomized pharmacological intervention study Primary objectives: - to determine whether concurrent ATII-antagonist treatment can prevent trastuzumab-related cardiotoxicity, defined as a decline in LVEF of more than 15% or a decrease to an absolute value <45% Secondary objectives: - To determine if 'Brain Natriuretic Peptide' (NT-proBNP) and troponin T can be used as surrogate marker…	Cochrane	https://clinicaltrials.gov/show/NCT00459771				Nct	2007
799	Not related	no	no	Application of a balanced scorecard system for supporting decision-making in contaminated sites remediation	This work introduces the development and application of a multi-goal evaluation procedure for assessing sets of remedial options that have previously been found technically suitable for managing a certain contaminated site. The construction of this decision support tool, in the form of a balanced scorecard, has followed a multi-attribute conception of the contaminated sites problem, identifying t…	Embase	Water, Air, and Soil Pollution	181	2020-01-04	43906	Bezama, A.:/Szarka, N.:/Wolfbauer, J.:/Lorber, K. E.	2007
800	Not related	no	no	Every error a treasure: improving medication use with a nonpunitive reporting system	BACKGROUND: The fear of reprisal, combined with the additional time required for reporting, are significant disincentives to reporting of medical events. Such considerations provided an incentive for the Upstate Medical University Hospital (Syracuse, New York) to develop monitoring systems to decrease the potential for drug harm. IMPLEMENTING A NONPUNITIVE REPORTING SYSTEM: Previously, a convenie…	PubMed	Jt Comm J Qual Patient Saf	33	7	401-7	Lehmann, D. F.:/Page, N.:/Kirschman, K.:/Sedore, A.:/Guharoy, R.:/Medicis, J.:/Ploutz-Snyder, R.:/Weinstock, R. S.:/Duggan, D. B.	2007
801	Not related	no	no	Factors affecting inpatient satisfaction: structural equation modeling	OBJECTIVE: Our study aimed to identify factors affecting patient satisfaction. DATA: The study was conducted at a training hospital in Turkey. The final sample consisted of 302 inpatients. In this study, patient satisfaction was examined using a survey questionnaire with 22 questions collected under five dimensions. METHOD: Factor analysis was used to group 22 questions measuring patients' satisf…	PubMed	J Med Syst	31	1	44090	Sahin, B.:/Yilmaz, F.:/Lee, K. H.	2007
802	Not related	no	no	Health plans can learn from VHA turnaround		PubMed	Manag Care	16	2	26-9, 34-6, 38	Glabman, M.	2007
803	Not related	no	no	Healthcare quality all over the map. Commonwealth Fund report shows even those states that perform the best on healthcare quality have lots of work to do	A new report from the Commonwealth Fund lays out how states stack up in five areas of health quality, with all showing wide variations. Hawaii came out on top overall, while Mississippi and Oklahoma tied for last place. The scorecard was hailed as a unique measure for states. "The good news is it gives us benchmarks--who is doing the best (and) look and learn", says Mary Wakefield, left.	PubMed	Mod Healthc	37	25	6-7, 1	Zigmond, J.	2007
804	Not related	no	no	Hospital quality reports in Germany: patient and physician opinion of the reported quality indicators	BACKGROUND: Starting in 2005, Germany's health law required hospital quality reports to be published every two years by all acute care hospitals. The reports were intended to help patients and physicians make informed choices of hospitals. However, while establishing the quality indicators that form the content of the reports, the information needs of the target groups were not explicitly taken i…	PubMed	BMC Health Serv Res	7		157	Geraedts, M.:/Schwartze, D.:/Molzahn, T.	2007
805	Not related	no	no	The effect of Medicare's Prospective Payment System on patient satisfaction: an illustration with four rehabilitation hospitals	OBJECTIVE: To examine the impact of Medicare's Prospective Payment System (PPS) on patient satisfaction at four inpatient rehabilitation hospitals. DESIGN: Prospective study using a satisfaction survey to examine the effects of Medicare's PPS for rehabilitation hospitals. Surveys were conducted at four affiliated rehabilitation hospitals in the Midwest. RESULTS: Patient characteristics varied onl…	PubMed	Am J Phys Med Rehabil	86	3	169-75	Shah, P. K.:/Heinemann, A. W.:/Manheim, L. M.	2007
806	Not related	no	no	How does mental health care perform in respect to service users' expectations? Evaluating inpatient and outpatient care in Germany with the WHO responsiveness concept	BACKGROUND: Health systems increasingly try to make their services more responsive to users' expectations. In the context of the World Health Report 2000, WHO developed the concept of health system responsiveness as a performance parameter. Responsiveness relates to the system's ability to respond to service users' legitimate expectations of non-medical aspects. We used this concept in an effort …	PubMed	BMC Health Serv Res	7		99	Bramesfeld, A.:/Wedegartner, F.:/Elgeti, H.:/Bisson, S.	2007
807	Not related	no	no	How safe is my intensive care unit? Methods for monitoring and measurement	PURPOSE OF REVIEW: Patient safety is attracting increasing attention. How we monitor and measure safety, however, is not well defined. In this review we describe a conceptual model for monitoring and measuring safety, describe the development of a safety scorecard, and provide an example of how this scorecard is used in the ICU. RECENT FINDINGS: Our safety scorecard stratifies measures into two c…	PubMed	Curr Opin Crit Care	13	6	703-8	Berenholtz, S. M.:/Pustavoitau, A.:/Schwartz, S. J.:/Pronovost, P. J.	2007
[truncated: 2,178 more rows]
[truncated: 1 more columns]

## Sheet: Full text screening
S3 Appendix		Full-text Screening
[truncated: 203 more rows]
